# Supplementary material for: How exposure to ALS-inhibiting gametocide tribenuron-methyl induces male sterility in rapeseed
Source: BMC Plant Biol. 2019 Apr 2;19:124. doi: 10.1186/s12870-019-1722-1 (PMC6444545; doi:10.1186/s12870-019-1722-1)
Supplement: Supplementary file 2 — Dataset S1. The list of DETs between TBM-treatment and the control. The DETs were selected with FDR < 0.05 and fold change ≥2. The gene name and symbol, TPM value, fold change, p value, gene sequence, GO term, KEGG pathway, BLAST hit in the NCBI database, and functional annotation in the UniProt database were included. (XLSX 163 kb) [file 12870_2019_1722_MOESM2_ESM.xlsx]

## Sheet: Sheet1
						The list of DETs between TBM-treatment and the control.
Accession	CK1_TPM	CK2_TPM	HS1_TPM	HS2_TPM	FoldChange(HS/CK)	log2FoldChange	P value	Adjusted P value	NCBI BLAST	Swiss	GO_Term	KEGG pathway	Uniprot	Secquence
TC165323	3.89	1.91	0	0.13	0.01	-6.16	0	0	Brassica napus non-specific lipid-transfer protein-like protein At2g13820 (LOC106363848)	Non-specific lipid-transfer protein-like protein At2g13820	GO:0006869(lipid transport),GO:0008289(lipid binding),GO:0031225(anchored to membrane)	NA		CACCCGTATAGTCGGCCATTATTTGGCCGGGGAAACACAAACCATTAAAACTCAAAAACCCAATTAAACAAACTTTTGACACAAAAAAATGAAACCTGGAATGTGTTTACTGTTTCTTACAGTTTCAATGGCGGTGATGTCCACGGTTTCTGCTCAATCGACCTGCACAAATGTGCTAATTAGTATGGCGCCATGTCTCGGCTACATCACCGGAAACTCTTCTTCTCCTTCTCAACAATGCTGCAGTCAGTTGGCTCATGTTCTCAGGTCTTCTGGTGAGTGTTTGTGTGAAGTTCTCAAAGGTGGAGGCCCTCATCTTGGGATCAATTTTAATAAAACACAGGCTCTTGCTTTGCCTAAAGCTTGTAATGTTCAAACTCCTCCTGTTAGTCTCTGCAA…
ES267208	2.6	1.72	0.04	0.15	0.02	-5.71	0	3e-05	Brassica napus non-specific lipid-transfer protein 12-like (LOC106440095),(LOC106376861)	Non-specific lipid-transfer protein 12 (LTP12)	GO:0006869(lipid transport),GO:0008289(lipid binding),GO:0009505(plant-type cell wall)	NA	Plant non-specific lipid-transfer proteins transfer phospholipids as well as galactolipids across membranes. May play a role in wax or cutin deposition in the cell walls of expanding epidermal cells and certain secretory tissues	TAGCCGCATGATATACTTATTATTTAGGTTAAAAGCTTGCAACTTTGATTAGTCGTACATCTCTAGCTAGCCTCCTTCACACGGCAGTCGATATAGTGTCACAATTGGTGCTAAAACGAATGGGGTAGGGAACTGAAACACCACAAGTTGTAGGGAGTGTGGCCACAAGGTCGGTGTTGAGGCCAGTGATATCCTTAGCCGCAGATTTTAGGCACTCACAGACTTGTCGGCGGTCCGGTGTGGTCTGAGCCATTTGGTTCAATGATTTGACTCCAACGCAGCAGTCTGATGGCAATGAACCGCTGTTGGTCAAGTAGCCTATACACCGTGCCAGTGTGCTTGTCACTGTCCCACACGTTATGGTTGACTCTGATGGGGCTGCCATGTAGACGGCTAGGA…
EV148555	15.73	11.32	0.19	0.58	0.02	-5.53	0	0		Beta-glucosidase 20	GO:0003824(catalytic activity),GO:0004553(hydrolase activity, hydrolyzing O-glycosyl compounds),GO:0005788(endoplasmic reticulum lumen),GO:0005975(carbohydrate metabolic process),GO:0016020(membrane),GO:0043169(cation binding)	NA	BGLU20 encodes a protein similar to the BGL4 beta-glucosidase from Brassica napus. The ATA27 protein is predicted to have an ER retention signal and an acidic isoelectric point, suggesting that it may be localized to the ER lumen. Growth and Developmental Stages: expressed during flowering stage, petal differentiation and expansion stage. Plant structure: expressed in cauline leaf, collective lea…	GGAATGGATACGGAGAGGATCTAGGTGATAATGACTTCTGAACTACATAAAGGATAAATATGGCAATCCTGAAGTCATTATCACCGGGAATGGATACGGAGAGGATCTAGGTGAGCAAGACAGAAGTCTTGTACTGGCGCTCTCAGATCACCACAGAACATACTATATTCAGAAGCATCTCTTGAGCTTGCACCAAGCAATTTGCGAGGATAAAGTGAATGTTACAGGGTATTTTCTTTGGTCATTGATGGATAATTTTGAATGGCAAGAGGGGTACAGCGCGAGATTTGGACTATACTACGTCGATTACAAAAATAATTTGACGCGCCATGAAAAATTATCAGCCCAGTGGTACTCGAGTTTTCTCCAAGATGGAAAAGAGTTCGAGTTTGATCAGCA…
TC171681	5.67	3.71	0.1	0.21	0.02	-5.49	0	0	Brassica napus spermidine coumaroyl-CoA acyltransferase-like (LOC106408561)	Spermidine coumaroyl-CoA acyltransferase (SCT)	GO:0005575(cellular_component),GO:0008150(biological_process),GO:0016740(transferase activity),GO:0016747(transferase activity, transferring acyl groups other than amino-acyl groups)	NA	Mainly expressed in roots at low levels, specifically, in the root tip. A novel polyamine acyltransferase responsible for the accumulation of spermidine conjugates in Arabidopsis seed. Luo J., Fuell C., Parr A., Hill L., Bailey P., Elliott K., Fairhurst S.A., Martin C., Michael A.J. Plant Cell 21:318-333(2009)	CAAAACCGATCTTACCTCTATTACTCGAAAAGAAACCACTTGAGCTTATTAAACCCTCAAAGTACACTCCTTGTGAAACTCTCTCCCTTTCTACTTTAGACAACGATCTTTTCAATGAAGTTATGTACGCAACCATTTATGTTTTCAAAGCCAATGAAAAGAACCAAAATGATCCTGTCCCTTTGCTTAGGAAGGCTTTGTCCGAACTTCTTGTCTACTACTATCCTCTTTCAGGCAAGCTCATGAGACGAGAGAGTGATCGAAAACTTCAGCTAGTTTTTTGGGGTGAGGGAGTTCCATTTGAGGTCGCTACTGCAGCCCTCAACCTCTCCTCTCTAAACTATATAGAAAATCTTGATGACCAAATTGCTTTGCGCCTTGTGCCTGATATCGAAATAG…
TC164539	7.51	5.83	0.24	0.29	0.03	-5.13	0	0		Aquaporin NIP3-1	GO:0005215(transporter activity),GO:0006810(transport),GO:0016020(membrane),GO:0016021(integral to membrane),GO:0055085(transmembrane transport)	NA		TCGAGCTGAGAAAGATCTTATCAATGGCCGAGATCTCTGGTATTACTGTTCGGACACAAACCACCATCTTAAACATCGAAGATGGTAGATCCAGTGGTGATTCCCGGTTACCAGATTCTCCCTGTTCTCTTATATGCATATCCTTCGTTCAAAAGTTGATAGGCGAGTTCGTGGGGACATTCTCTCTTGTATTTGCGGGATGCTCGGCAACCGTGGTAAATGATACGTACGGTGAACTGGTGACACTTCCCGGCATAGCTTTGGCATGGGGTCTGACCGTAATGGTTATGACCTACTCAATTGGTCATGTCTCCGGTGCTCATTTCAATCCTGCTGTTTCCATTGCGCTTGCTTCTTCTAGAAAGTTTCCTTTTAAACAGGTACCGGGGTATATTGCCG…
CX190997	3.11	1.94	0.14	0.13	0.03	-4.89	0	7e-05	GDSL esterase/lipase At1g20120-like (LOC106444588)	Anther-specific proline-rich protein GDSL lipase AT1G20130	GO:0006629(lipid metabolic process),GO:0016298(lipase activity),GO:0016788(hydrolase activity, acting on ester bonds)	NA	Sequence analysis of GDSL lipase gene family in Arabidopsis thaliana. Ling H. Pak. J. Biol. Sci. 11:763-767(2008). Similar to At1g20130 that expressed in male gametogenesis, during microspore development. Higher expression is found during microspore mitosis with a dramatic decline during pollen maturation	TACGTTTCATATATGGATGAAGCAATATAGACTGGTTCGGTTTCTTATCTTCCTCTTATCACTTTTTATATGCTTCGTCACAATCCATTCTCAATGCCCACCAACACTACCTGCGCCTCAACCAATGCCACCACCACCACCTGGCCCACCTTCAAAGCCATGTCCACCGCAAGGCACATATAAATTCCCACCTGCGCCTCAACCGGTGCCATCACTAGCACCTTGCACATGTCCGTGTCCATCAGACTCATCTCCAAGACAAGTGCCACCAAAGAACATAACCGTACCGGCATTGTTTGTATTTGGGGATTCGCTCGTAGACACAGGAAATAACAATAACGTAAGCACACCTCTCAGGTGTAATTTTCGACCATATGGTATCGATTTCTTACAAGGTGT…
CD844720	2.78	2.05	0.04	0.22	0.04	-4.82	0	3e-05		Non-specific lipid-transfer protein 12	GO:0006869(lipid transport),GO:0008289(lipid binding),GO:0009505(plant-type cell wall)	NA		AACAATTAATTCAAAAACAAAAAATGATGTTCCCTTCAAAGATCACCACATGCATCCTCGTCCTAGCCGTCTACACGGCAGCCCCATCAGAGTCAACCATAACGTGTGGGACAGTGACAAGCACACTGGCACGGTGTATAGGCTACTTGACCAACAGTGGTTCATTGCCATCAGACTGCTGCGTTGGAGTCAAATCATTGAACCAAATGGCTCAGACCACACCGGACCGCCGACAAGTCTGTGAGTGCCTAAAATCTGCGGCTAAGGATATCACTGGCCTCAACACCGACCTTGTGGCCACACTCCCTACAACTTGTGGTGCTTCAGTTCCCTACCCCATTCGTTTTAGCACCAATTGTGACACTATATCGACTGCCGTGTGAAGGAGGCTAGCTAGAG…
CD844765	2.61	2.14	0	0.25	0.04	-4.81	0	3e-05	Uncharacterized LOC111212456	NA	GO:0003674(molecular_function),GO:0008150(biological_process)	NA		ATTCGGCCATTTATGGCCGGNAGAATCAAGTACTATTATAATACTCTCTTATCAAAATGTGGACCAACAAGTTTTTCTTCCTTCTTACAGTTGCATGCATGGTCGTGTTCGGTACAGCTCAAACGTTGCCTTCGATACCTGGACGGGACCCAGCAGATTGTTTGTCATCGTTGGAACTTATTCCTAACTGTATCTCAGAAATTTTTGGATCGATAATAAGTGGACAAATCGGGACTATTGGTCACATCTTGCTGCCATGCCTTTTTGGGTCTCAATGCAGATTGTGTCACTCAGACGTTTGCCTACGGTCCTCTCTTCCCTCCGACTCTACGGGTTCATTGTTCCAAACAATCGTAATGCCATAATTATTCTACATGTTCTAGGTCATAAATGTGCTAA…
EE392314	7.29	4.11	0	0.46	0.04	-4.79	0	0	Brassica napus probable aspartic protease At2g35615 (LOC106449868)	Aspartic protease At2g35615	GO:0004190(aspartic-type endopeptidase activity),GO:0006508(proteolysis)	NA		GGAGCTGGCTATGGAGGCTGCGAGCATGTTCTATCCGTTGTCGGAAACTGATGTGTATCTTAACGTGTTTTGTATGTCGGTGAGGCCGACCACGGAACATGGAAGGCAGTATAAAGATTTCACAGCTATTGGGTTAATGGCTCAGCAATACTATAATATTGCTTATGACCTCAAGGAGAAGAACGTTTATCTACAGAGAATCGACTGTGTTCTACTTGATGACTATTCTCCATCCTGATAACATATAAATAAATGTAACTGTTGTTCGACCAAAAAAAAAAATGTAACTGTTGTTGAGTGCAACAAGCTGCATCATATCTTACGCAGACACGTTAAATTTTAAGAAAATAAATAGATTTTTACAGAACTACCCATTTCTTTTGTATTTTAAGCTGACCC…
TC178129	26.74	18.12	0.24	1.72	0.04	-4.65	0	0	Brassica chinensis MF21	NA	GO:0003674(molecular_function),GO:0008150(biological_process)	NA	Jiang J, Yu X, Miao Y, Huang L, Yao L, Cao J.Sequence characterization and expression pattern of BcMF21, a novel gene related to pollen development in Brassica campestris ssp. chinensis. Mol Biol Rep. 2012 Jul;39(7):7319-26. doi: 10.1007/s11033-012-1563-6	CCCGCGCGTCCGCTGAAAGCCAAAATGGCAGAACTCAAATGGATGTGTCTTTCCTTCTCAGTATCTCTTTTGCTGAGCTTAGCAGTTGGATCCCATGACATAGACTCTCGGAAATGGTCTGTTGGAAATCACTTTGGTTACGATGGGGGCTTTTGTCTTCCTGGTCTCTGCATTAGAGGAGCCGGTGGCAGCAGAGTCAATTTTGGCCGTGGTGGTCGCGGCAGAATTCGATACAATGGTAATAGAGACAGGACTGGTTTCAGAGACACCATGTACTGCAAACCGCTGACTTGCTTGTCTGGATCATGCGATGCACTCCATTTGCATTTAGACAAAGGGCTGTATGAATCTCTCGTAAACAAGAACGCAGCAAAACAACTATCAACTGTTGATTACAAC…
TC182608	18.53	14.23	0.17	1.38	0.04	-4.53	0	0	Brassica chinensis MF21	NA	GO:0003674(molecular_function),GO:0008150(biological_process)	NA		CCAAATGGCAGAACTCAAATGGATGTGTCTTTCCTTCTCAGTATCTCTTTTGCTGAGCTTAGCAGTTGGATCCCATGACATAGACTCTCAGAAATGGTCTGTTGGAAATCACTTTGGTTACGATGGAGGCTTTTGTCTTCCTGGTCTCTGCATTAGAGGAGCCGGTGGCAGCAGAGTCAATTTTGGCCGTGGTGGTCGCGGCAGAATTCGATACAATGGTAGCAGGGACAGGACTGGTTTCAGAGAGACCATGTACTGCAAACCGCTGACTTGCTGGTCTGGATCATGCGATGCACTCCATTTGCATTTAGACAAAGGGCTGTATGAATCTCTCGTAAACAAGAACGCAGCTGTTGATTACAACATCCCCGAGACGTTCAAACACAATAACGTCAACAA…
EV150794	1.78	2.17	0	0.21	0.04	-4.51	0	0.00011	Brassica napus spermidine coumaroyl-CoA acyltransferase (LOC106410983)	Spermidine coumaroyl-CoA acyltransferase (SCT)	GO:0005575(cellular_component),GO:0008150(biological_process),GO:0016740(transferase activity),GO:0016747(transferase activity, transferring acyl groups other than amino-acyl groups)	NA		TGTAGTTACATTATTACATATTTTAATTTGCATATAACACTCACATATTCACTTTTATTCTTTTCACGTAAAGAAAGTTCATATGCATGGAACTAAAGTTTGTTCATAGCATCCATATCTAGCTTGAACTTAACCATTGCATCTCTCGGTAACGTCATGACCACTTTAACTCCACCTTCCATTGATGGGTCTAACTTAGAAGGTCTCAAGATCATCCCTATATGCATTGCACTCTCCCTCTGAGTCAACGGCCTCAGATTCACCGGCTCATTCCAACCAAAATCCATCGATCCAAACCAACCAATATTCCTCCAATCCGTCAAGAAAAACACACCATCACTCACACCTTCGAACTTCGCATCGTCCCTCATCAGTCTCTCTCCGTTGCTCAGCTCCTCC…
TC167983	29.17	25.05	1.02	1.92	0.05	-4.47	0	0		Beta-glucosidase 20	GO:0003824(catalytic activity),GO:0004553(hydrolase activity, hydrolyzing O-glycosyl compounds),GO:0005788(endoplasmic reticulum lumen),GO:0005975(carbohydrate metabolic process),GO:0016020(membrane),GO:0043169(cation binding)	NA		TCATGGAGAGGTTCCATAAGTTTCCTCTCCTAGGTTTGGTTCTTTTCCTCGGCTTTATCGGCTCACCGACCAAGGCCATTGTACATGCATGCTCTAGTACAGAACTAACCTTCAGTCGTGCCAACTTCCCGGAGGGTTTCATTTTTGGTACCTCAACCGCAGCTTTTCAGGTTGAAGGAGCTGTACATGAAGGATGTAGAGGTCCAAGCATGTGGGACACCTACACTAAGAAATTCCCACATAGAAATAATTATCATAAGGCCGACGTTGCCGTCGATTTCTACCATCGTTACAAGGAAGATATCAAGTTGATGAAAGATCTGAACACTGACGGATTTAGATTTTCCATTGCATGGCCTAGAATATTCCCACATGGTAGGATGGAGAAAGGAATAAGCA…
TC164121	3.86	2.66	0.11	0.3	0.05	-4.46	0	2e-05		3-ketoacyl-CoA synthase 15	GO:0003824(catalytic activity),GO:0006633(fatty acid biosynthetic process),GO:0008152(metabolic process),GO:0008610(lipid biosynthetic process),GO:0016020(membrane),GO:0016746(transferase activity, transferring acyl groups),GO:0016747(transferase activity, transferring acyl groups other than amino-acyl groups)	NA	KCS15 expressed in flower. Joubes J., Raffaele S., Bourdenx B., Garcia C., Laroche-Traineau J., Moreau P., Domergue F., Lessire R. The VLCFA elongase gene family in Arabidopsis thaliana: phylogenetic analysis, 3D modelling and expression profiling. Plant Mol. Biol. 67:547-566(2008). Repressed by herbicides such as flufenacet and benfuresate. Flufenacet herbicide treatment phenocopies the fiddlehe…	GAGTTCTCATTGTTTTGTTTTTGTACAGATCACCAAAAGCGACTTCATCGAGCTGGCAATGAACTCTAATAACTTCAACGAGACTTCCATCGAGCTTCAAAGAAAAGTCCTGGACCAATCAGGCATAGGAGAGGAGAGCTACATGCCAAGAGTGGTGTTCAAGCCTGGCCACAAAGTCAACCTCCGCGACGGCCGTGAAGAAGCAGCGATGGTGATCTTCGGAGCTATCGACGAGCTTCTTGCAGCCACCAAAATCAACGTGAAGCACATCAAGATCCTGGTGCTGAACTGCGGAGTGCTCAACACCACGCCTTCTCTATCGGCGATGGTGATCAACCACTACAAGCTGAGGCATAACACGGAGAGCTACAACCTTGGTGGTATGGGGTGTAGCGCTGG…
TC168401	3.78	2.49	0.1	0.29	0.05	-4.43	0	3e-05		Dehydrodolichyl diphosphate synthase 8	GO:0016765(transferase activity, transferring alkyl or aryl (other than methyl) groups)	00900(Terpenoid backbone biosynthesis),01110(Biosynthesis of secondary metabolites)		GAGCCCATAGCTTATAAGCCAAGATGAATACCCGAGAAGAAGTAGGTGAATTCTCTAAACTCTTCAATGGTTTCATGACTCTAATGAGGAGATTCATATTCAAAGTTCTATGCGTCGGTCCAATCCCTAACCACATCTCATTCATCATGGATGGAAACCGCAGATTCGCCAAGAAACACAATCTTCAAGACCTAGACGCAGGACACAGAGCTGGTTTTGTATCCGTAACACATGTTCTTCAGTACTGCCAAGAGATTGGTGTACCGTACGTCACACTCTACGCCTTTGGCCACGATAATTTCAGGAGAGAACCTGAAGAAGTCAAGTGTGTGATGGATCTGATGCTTGAGAAAATCGAGCTCACAATCGATCAAGCTATCTCCGGGAATCTAAACAATT…
TC165695	10.65	8.02	0.07	0.89	0.05	-4.41	0	0		Glycine-rich domain-containing protein 2, GRDP2	GO:0005575(cellular_component),GO:0008150(biological_process)	NA	Involved in development and stress responses, probably through an auxin-dependent mechanism	TGGTGTTAAGAACTTGCCAGATGCTTATAAAGGGAAAGTGTTTGTTGTGTTTAGTAAAACACAACCTGATTCTCTTTTTAACGCTGAGCGTAAGCTTAGTGTTTTGTCTGAGTCTTGTGGGGAGAAGCAAGTCGCTATGTTTAAGTGTGAGCCTAGAGGAGAGCTTAGGTTTCAGCTAATGTCTTCTAAGTCTAAAGCCTTAGGGTTTGTGTCTTTGTCTTTGTCTGAGTTTCTTTTTCCGGTTAGTAGACTCTCTGTTGAGAAGTGGCTTGAGTTAACAACACCTGCTAAAAGAGGAAAGGACCCCATCTCTTTGAGAGTTGCTGTCTCTTTTACTCCACCAACTCCTAGTCCGACTGTTCTACATATGGTTCAGACAAGACCTTCGTTGAAAGACTC…
TC174797	2.59	1.48	0.11	0.18	0.05	-4.3	0	0.00039		3-ketoacyl-CoA synthase 15	GO:0003824(catalytic activity),GO:0006633(fatty acid biosynthetic process),GO:0008152(metabolic process),GO:0008610(lipid biosynthetic process),GO:0016020(membrane),GO:0016746(transferase activity, transferring acyl groups),GO:0016747(transferase activity, transferring acyl groups other than amino-acyl groups)	NA	KCS15 expressed in flower. Joubes J., Raffaele S., Bourdenx B., Garcia C., Laroche-Traineau J., Moreau P., Domergue F., Lessire R. The VLCFA elongase gene family in Arabidopsis thaliana: phylogenetic analysis, 3D modelling and expression profiling. Plant Mol. Biol. 67:547-566(2008). Repressed by herbicides such as flufenacet and benfuresate. Flufenacet herbicide treatment phenocopies the fiddlehe…	ACATTTACTTGCTCTCTCTTTCCAACACCTTCTGCTTCTTCCTCCCTCCTCTTCTCCTTCTCTTCATCTTTGTTTCTCGGTTTCTCCCAATCTTGGCTTATCCTCTATCTATCTTCTTGCTTCTTCTCCTTTACCACTTTCTTACCCCTTCTTCCTCTGTGTTCCTTCTTGATTTCTCATGTTACCGTCCACCTGATCATTTCAAGATCACCAAAAGCGACTTCATCGAGCTGGCAATGAACTCTAATAACTTCAACGAGACTTCCATCGAGCTTCAAAGAAAAGTCCTGGACCAATCAGGCATAGGAGAGGAGAGCTACATGCCAAGAGTGGTGTTCAAGCCTGGCCACAAAGTCAACCTCCGCGACGGCCGTGAAGAAGCAGCGATGGTGATCTTCG…
TC182495	3.74	2.78	0.04	0.41	0.05	-4.26	0	2e-05		Non-specific lipid-transfer protein 12	GO:0006869(lipid transport),GO:0008289(lipid binding),GO:0009505(plant-type cell wall)	NA		TTCGGCCATTATTGGCCGGGGAAAACAAATAATTCAAAACAATAAAAACAAAAAATGGTGTTCCCTTCAAAGATCACCACATGCCTCCTCGTCCTAGCCGTCTACATGGCAGCCCCATCAGAGTCAACCATAACGTGTGGGACAGTGACAAGCACACTGGCACGGTGTATAGGCTACTTGACCAACAGTGGTTCATTGCCATCAGACTGCTGCGTTGGAGTCAAATCATTGAACCAAATGGCTCAGACCACACCGGACCGCCGACAAGTCTGTGAGTGCCTAAAATCTGCGGCTAAGGATATCACTGGCCTCAACACCGACCTTGTGGCCACACTCCCTACAACTTGTGGTGTTTCAGTTCCCTACCCCATTCGTTTTAGCACCAATTGTGACACTATA…
CD837949	2.89	1.91	0.04	0.25	0.05	-4.25	0	0.00011		Non-specific lipid-transfer protein 12	GO:0006869(lipid transport),GO:0008289(lipid binding),GO:0009505(plant-type cell wall)	NA		GGGGAAAACAAATAATTCAAAACAATAAAAACAAAAAATGGTGTTCCCTTCNNNNNNNNNNNNATGCCTCCCCGTCCTAGCCGTCTACATGGCAGCCCCATCAGAGTCAACCATAACGTGTGGGACAGTGACAAGCACACTGGCACGGTGTATAGGCTACTTGACCAACAGTGGTTCATTGCCATCAGACTGCTGCGTTGGAGTCAAATCATTGAACCAAATGGCTCAGACCACACCGGACCGCCGACAAGTCTGTGAGTGCCTAAAATCTGCGGCTAAGGATATCACTGGCCTCAACACCGACCTTGTGGCCACACTCCCTACAACTTGTGGTGTTTCAGTTCCCTACCCCATTCGTTTTAGCACCAATTGTGACACTATATCGACTGCCGTGTGAAG…
TC171662	7.35	3.88	0.1	0.59	0.05	-4.19	0	0	Brassica napus protein COLD-REGULATED 15B, chloroplastic-like (LOC106392804)	COLD-REGULATED 15B	GO:0003674(molecular_function),GO:0009793(embryo development ending in seed dormancy)	NA		TTATGGCCGGGGATTCATGCAAGCATGTCATAGTCTGCTTATGATCCTGCGTATCTGAGTACCATTGGCAAACCAGGAACGAAGCAAATTGGATGTCATTTCATTCTAACTGATTGAGAGAAAGGCAAGAGGTGACCTCATGGCAACTTTGATCTCCGGAGCTGTGCTTAGTGGATTGGGTTCAACGTTCTTGATCGGCAGGAGAAGCGGCGCTGGCCGTGGAGAGGTGAGATTTGGCTGGAAGAATGTGATCATTGCACCTCAGCGCAAGAAGTCATGGGTCATGGCAGCCGTGAAAGGCGATGATGGCAACTCAAAGCTAGATCCAAAATGGCTCGATGATGCCTCAGAGAAAGCTTCCGAGTACGTGAAGGAGAAAGGAAGCGAAGTTGGCCACTT…
TC168189	4.09	2.8	0.07	0.35	0.05	-4.19	0	4e-05		Glycine-rich domain-containing protein 2, GRDP2	GO:0005575(cellular_component),GO:0008150(biological_process)	NA	Involved in development and stress responses, probably through an auxin-dependent mechanism	GCTGTTGAGTTCTCAAAGGAACATCCTTATGGTAAAGCTGTAGGGCTGCTAGATTTGAAAACTGGTTCTATTGAGGCAAATGAGAGATGGTTTGTTTTGCTTGGAATAGTATCTGCTTTCATACTCAGTGATCTTCTCAAGAAGGAAGGCTCTTTAGACAAAGTGAAAGCTAATGTAATAAAAGAGGAGACTGGAGTTTTGACTGATCAAGTGAAGTTAGAAGAAGAAACAATGATGAATTTGGACGTCACTACTCCAGTTTTGGAAGCAGCTGAGAAGGTAAATGGTGGTGCTAAGTGCTATTCTAAGGAGCTTAACGCTAGCGGTGGCTGCGGTGTTGGTTGTGGTGTAAAAAGTGGGAACATTACTGAAGAAGAAGGTGGGCATTGTGGTGGTTGT…
TC183885	3.49	2.38	0.04	0.4	0.06	-4.14	0	5e-05		Non-specific lipid-transfer protein 12	GO:0006869(lipid transport),GO:0008289(lipid binding),GO:0009505(plant-type cell wall)	NA		CCGGAATTCGGCCTTATGGCCGGGGAAACAATTAATTCAAAAACAAAAAATGATGTTCCCTTCAAAGATCACCACATGCATCCTCGTCCTAGCCGTCTACACGGCAGCCCCATCAGAGTCAACCATAACGTGTGGGACAGTGACAAGCACACTGGCACGGCGTATAGGCTACTTGACCAACAGTGGTTCATTGCCATCAGACTGCTGCGTTGGAGTCAAATCATTGAACCAAATGGCTCAGACCACACCGGACCGCCGACAAGTCTGTGAGTGCCTAAAATCTGCGGCTAAGGATATCACTGGCCTCAACACCGACCTTGTGGCCACACTCCCTACAACTTGTGGTGTTTCAGTTCCCTACCCCATTCGTTTTAGCACCAATTGTGACACTATATCGAC…
TC182986	3.43	2.39	0.04	0.37	0.06	-4.11	0	6e-05		Non-specific lipid-transfer protein 12	GO:0006869(lipid transport),GO:0008289(lipid binding),GO:0009505(plant-type cell wall)	NA		AAAACAAATAATTCAAAACAATAAAAACAAAAAATGGTGTTCCCTTCAAAGATCACCACATGCCTCCTCGTCCTAGCCGTCTACATGGCAGCCCCATCAGAGTCAACCATAACGTGTGGGACAGTGACAAGCACACTGGCACGGTGTATAGGCTACTTGACCAACAGTGGTTCATTGCCATCAGACTGCTGCGTTGGAGTCAAATCATTGAACCAAATGGCTCAGACCACACCGGACCGCCGACAAGTCTGTGAGTGCCTAAAATCTGCGGCTAAGGATATCACTGGCCTCAACACCGACCTTGTGGCCACACTCCCTACAACTTGTGGTGTTTCAGTTCCCTACCCCATTCGTTTTAGCACCAATTGTGACACTATATCGACTGCCGTGTGAAGGAGG…
TC176577	4.07	3.2	0.04	0.5	0.06	-4.1	0	2e-05		Non-specific lipid-transfer protein 12	GO:0006869(lipid transport),GO:0008289(lipid binding),GO:0009505(plant-type cell wall)	NA		GAGACAATAAAAACAAAAAATGGTGTTCCCTTCAAAGATCACCACATGCCTCCTCGTCCTAGCCGTCTACATGGCAGCCCCATCAGAGTCAACCATAACGTGTGGGACAGTGACAAGCACACTGGCACGGTGTATAGGCTACTTGACCAACAGTGGTTCATTGCCATCAGACTGCTGCGTTGGAGTCAAATCATTGAACCAAATGGCTCAGACCACACCGGACCGCCGACAAGTCTGTGAGTGCCTAAAATCTGCGGCTAAGGATATCACTGGCCTCAACACCGACCTTGTGGCCACACTCCCTACAACTTGTGGTGTTTCAGTTCCCTACCCCATTCGTTTTAGCACCAATTGTGACACTATATCGACTGCCGTGTGAAGGAGGCTAGAGATGTACGA…
TC183550	3.5	2.2	0.04	0.37	0.06	-4.1	0	0.00011		Non-specific lipid-transfer protein 12	GO:0006869(lipid transport),GO:0008289(lipid binding),GO:0009505(plant-type cell wall)	NA	Plant non-specific lipid-transfer proteins transfer phospholipids as well as galactolipids across membranes. May play a role in wax or cutin deposition in the cell walls of expanding epidermal cells and certain secretory tissues	GAGCTTTCCGAATTATAAAAACCTCGCCGACGATCTCAAGAAAGTAAAACAATTAATTCAAAAACAAAAAATGATGTTCCCTTCAAAGATCACCACATGCATCCTCGTCCTAGCCGTCTACACGGCAGCCCCATCAGAGTCAACCATAACGTGTGGGACAGTGACAAGCACACTGGCACGGTGTATAGGCTACTTGACCAACAGTGGTTCATTGCCATCAGACTGCTGCGTTGGAGTCAAATCATTGAACCAAATGGCTCAGACCACACCGGACCGCCGACAAGTCTGTGAGTGCCTAAAATCTGCGGCTAAGGATATCACTGGCCTCAACACCGACCTTGTGGCCACACTCCCTACAACTTGTGGTGTTTCAGTTCCCTACCCCATTCGTTTTAGCAC…
CD838714	2.66	1.67	0.04	0.32	0.06	-4.1	0	0.00027		Non-specific lipid-transfer protein 12	GO:0006869(lipid transport),GO:0008289(lipid binding),GO:0009505(plant-type cell wall)	NA		AACAATTAATTCAAAAACAAAAAATGATGTTCCCTTCAAAGATCACCACATGCATCCTGGTCCTAGCCGTCTACACGGTATCCCCATCAGAGTCAACCATAACGTGTGGGACAGTGACAAGCACACTGGCACGGTGTATGGGCTACTTGACCAACAGTGGTTCATTGCCATCAGACTGCTGCGTTGGAGTCAAATCATTGAACCAAATGGGTCAGACCACACCGGACCGCCTACAAGTCTGTGAGTGCCTAAAATCTGCGGCTAAGGATATCACTGGCCTCAACACCGACCTTGTGGCCACACTCCCTACAACTTGTGGTGTTTCAATTCCCTACCCCATTCGTTTTATCACCAATTGTGACACTATATCGACTGCCGTGTGAAGGATGCTAGCTAGAG…
TC168556	14.56	15.84	0.17	1.67	0.06	-4.08	0	0		NAC transcription factor 25	GO:0003700(sequence-specific DNA binding transcription factor activity),GO:0005575(cellular_component),GO:0006355(regulation of transcription, DNA-dependent),GO:0007275(multicellular organismal development)	NA		CCCACGCGTCCGTCTCCCTTGAGTATCATGAGACGGTCTTCGTAGAATAACTCATTTGAAAATAGCGAGTTGATGGAAAACATGGGGGATTCGACCATAGGGCCGGGTCATCCGCATCTCCCTCCCGGGTTTCGGTTTCACCCGACCGACGAAGAACTTGTAGTTCATTACCTCAAGAAGAAAGCTGCTTCTATTCCACTACCGGTCTCAATCATCGCCGAGATTGATCTTTACAAGTTTGATCCTTGGGAGCTTCCAAGCAAGGCGAGTTTTGGAGAACAAGAATGGTACTTCTTTAGTCCTAGAGATCGGAAGTATCCCAATGGGGTTAGGCCGAATCGGGCAGCAACTTCTGGTTACTGGAAAGCCACGGGAACCGATAAACCAATATTTACGTGC…
TC179510	51.86	37.37	0.24	5.23	0.06	-4.08	0	0		Protein ARABIDOPSIS THALIANA ANTHER 7 (Non-specific lipid transfer protein Y.4, At4g28395)	GO:0005319(lipid transporter activity),GO:0005788(endoplasmic reticulum lumen),GO:0048235(pollen sperm cell differentiation)	NA	ATA7 ; (1) Rubinelli P., Hu Y., Ma H. (1998). Identification, sequence analysis and expression studies of novel anther-specific genes of Arabidopsis thaliana. Plant Mol. Biol. 37:607-619. (2) Genome-wide analysis of the rice and Arabidopsis non-specific lipid transfer protein (nsLtp) gene families and identification of wheat nsLtp genes by EST data mining.Boutrot F., Chantret N., Gautier M.F.BMC …	GTCCGTGAAGATACATCGTGCCATAATCCTGGTGACACTCTTGGCTTTGATCAAGACCGCCGTTTCCCAACTTCAATCGATTGAGCAGTGCAGAGAGGTGTTCGACAGTTTCATGCCGTGCATGGGCTTCGTCGAGGGAATCTTCGAGCAACCTTCTCCACAATGCTGTAGAGGCGTGAGCCACTTGAACAATGTCGTCAAGTTCAAGACTCCAGGATCGAGGAAGAATGAGCAGGGGACTGGACAGTTAGAGAGAGTATGCGAATGCATAGAGATGATGGGAAAATCAGATCATCTTCCTTTTCTGGCATCCGCCATCAACAATCTTCCTCCCCTTTGTTCTCTTTCGCTCAGCTTTCCTATCTCTGTTGGAATGGACTGTTCTCAGTTTAGAAACAT…
EV153417	6.1	5.2	0.17	0.63	0.06	-4.06	0	1e-05	Brassica napus cytochrome P450 86B1-like (LOC106349756)	cytochrome P450 86B1	GO:0004497(monooxygenase activity),GO:0005506(iron ion binding),GO:0009055(electron carrier activity),GO:0019825(oxygen binding),GO:0020037(heme binding),GO:0055114(oxidation-reduction process)	NA	CYP86B1 Is Required for Very Long Chain ω-Hydroxyacid and α,ω-Dicarboxylic Acid Synthesis in Root and Seed Suberin Polyester. Vincent Compagnon, Patrik Diehl, Irène Benveniste, Denise Meyer, Hubert Schaller, Lukas Schreiber, Rochus Franke, Franck Pinot. Plant Physiology Aug 2009, 150 (4) 1831-1843; DOI: 10.1104/pp.109.141408	CATTATTGAAAATATATAAAGTGAAGTTGAATATGAAGTCGTTACATTGAATTTGAAAAGATATAATATGGGAAATGACTCTAGTAACTTCTCCATAATTATGGGACGACGGAGAGTATTTATCTGTTTCTAACGTTTCTCTAGTTGAACATGTGTCTTCTCTCCCAGCGTCCTTGGCGAGATAGTCACCTTGAGACCGTGCTTCATGTACAAAGTCGTCGTTACTCTAGGGACAACAACATGATCTGGATCAACCTTAACCGAGTACCTCATCAAGACAGAAGCAGCTACTGTCTTCATCTGCAAGTAAGCAAATGTCTTCCCTAAACACAGCCTTGGGCCAGCATTAAACACAACGTATTTAAACTGGTCATCACTCACGAAACTCCCAGCTTGTAT…
TC168687	3.35	3.34	0.05	0.47	0.06	-3.97	0	4e-05	CRRSP17 At3g21910	Putative cysteine-rich repeat secretory protein 17	GO:0003674(molecular_function),GO:0008150(biological_process)	NA		TTGGGCAACCAAAAAAAAACCATAGATATATAAAAATCATATATATCTCAGTAACCAAATCCCTATGAGACTCGTCCATAAACATCAATCTCAACGAACCATCTATAGAAATTTTTTTGACAAAAATAATTCAAAATAATGTACTCTTCATCCTCTGTATCACGCATCATTTTGATCTATGTCTCGGCCATACAACTACTCCTTATAAACAGCAAATTGTCCTTAAACGTGACCAATGAGTATCTCAACCACACATGCTTGGTTAGTCAAGGAAAATACAAGTTGGGAAGTGAGTACGATAAACTTTTTAAAAACATCATGAAAATGTTCTATAAAAACAGTATCAGAGGTTACGACCTTTTTGGCGATTCTACTTTTACCGCTATCCTCCAGTGCCGC…
TC165412	6.03	6.53	0.53	0.54	0.07	-3.94	0	2e-05		NADP-dependent alkenal double bond reductase P2	GO:0003824(catalytic activity),GO:0005488(binding),GO:0006979(response to oxidative stress),GO:0008270(zinc ion binding),GO:0016491(oxidoreductase activity)	NA		GGGACTTGCAAGAAAAACCAAACATCTTGGAGAAATGGAGACGATGGTAATGAGCAACAAGCAAGTCATCTTCAGAGACTACGTTACCGGATTCCTCAGCGAATCCGACCTTTTGATCAACTCTACCACCGTAAATCTTAAGGTACCGGCGGGATCAATGACAGCGTTGGTGAAGAATCTCTACTTGTCTTGCGATCCTTACATGCGCAACCGTATGAGAAAGCCTGATCCCTCTAGTCCTGCTACTGCTCTGTCTTTCATTCCCGGCAAGCCTATCTCAGGGTTTGGAGTGTCTAAAGTGGTGGACTCAGGACACCCTGATTACAAAGAAGGTGACTTGCTTTGGGGAGCTGTTGGATGGGAGGAGTATAGTGTCATTACTCCTATTCCTAATCTTCA…
TC182788	23.99	18.24	0.83	2.33	0.07	-3.94	0	0		Pathogenesis-related protein 5	GO:0003674(molecular_function),GO:0051707(response to other organism)	NA		AAACCCTAATAAAAAGATGGCGAATCTCTCCAGTATTCATATTCTCTTCTTTGCGTTCATCACAAGCGGCGTTGCTGTTTCCGCCACCGTCTTCACTTTGGAAAACAGTTGCCCTTACACCGTGTGGCCGGGAATCCTCTCCGGCAACGCCAACACCCTCGGCGAAGGCGGGTTTCCCTTGACTCCCGGCGCTTCCGTAGAGCTCAACGCTCCTCCGGGATGGTCAGGACGCTTCTGGGCTCGTACCGGCTGCAACTTCGACTCCTCCGGCCACGGCACCTGCGTCACCGGAGACTGCGGCGGCGCTTTAAAATGCACCGGCAACGGAGTTCCTCCAGCCACTCTGGCCGAGTTCACCGTCGGTTCAAGCAACTCCGGCATGGATTTCTACGACGTGAG…
TC175212	7.92	6.13	0.17	0.91	0.07	-3.93	0	1e-05	Brassica napus spermidine hydroxycinnamoyl transferase-like (LOC106430971), LOC106395585, LOC106395458	Spermidine hydroxycinnamoyl transferase (SHT)	GO:0005575(cellular_component),GO:0009555(pollen development),GO:0010584(pollen exine formation),GO:0016410(N-acyltransferase activity),GO:0050734(hydroxycinnamoyltransferase activity),GO:0080072(spermidine:sinapoyl CoA N-acyltransferase activity),GO:0080073(spermidine:coumaroyl CoA N-acyltransferase activity),GO:0080074(spermidine:caffeoyl CoA N-acyltransferase activity),GO:0080075(spermidine:fe…	NA	Hydroxycinnamoyl transferase involved in the conjugation of feruloyl CoA to spermidine. Expressed in flower buds and inflorescences. Restricted to anther tapetum. Disruption phenotype: glossy and sticky pollen, but very little changes in the exine patterns. Drastic reduction in flower buds of the content in N1,N5,N10-tri-(hydroxyferuloyl)-spermidine and N1,N5-di(hydroxyferuloyl)-N10-sinapoyl-sper…	AGGTACGAGACGGTCGCGGGACATGTGTGGAGGTGCGCGTCTAAAGCACGTGGGCACTCCCCAGAACAACCCACGTCTTTGGGAATCTGTGTAGATACTCGTAGTCGGGTGCAGCCACCTCTACCACGCGGCTACTTTGGCAATGCCACTATTAATGCGGTCGCAAGAAGCACCTCAGGTGAACTCATATCGAATGGGTTGGGTTTCGCGGCCGAAAAAATCAGTGAAGCCATAAAGAGTGTGACAAACGAATACGTAATGACTGGGATAGAGTATCTTAAAAACCATGAGGATCTGAAGACGTTTCAAGATATACATGCGTTGGGCAGCACGGAAGGTCCATTCTACGGAAACCCTAATCTTGGACTTGTGAGCTGGTTAACTCTACCAATGTACGGC…
TC169918	11.73	10.34	0.36	1.31	0.07	-3.9	0	0		Pathogenesis-related protein 5	GO:0003674(molecular_function),GO:0051707(response to other organism)	NA		ACATTGCATAACACACACTAAACTAAACCCTAATAAAAAGATGGCGAATCTCTCCAGTATTCACATTCTCTTCTTTGCGTTCATCACAAGCGGCGTTGCAGTTTCCGCCACCGTCTTCACTTTGGAAAACAGTTGCCCCTACACCGTGTGGCCGGGAATCCTCTCCGGCAACACCAACACCCTCGGCGAAGGCGGGTTTCCCTTGACTCCCGGCGCTTCCATACAGCTCAACGCTCCTCCGGGATGGTCAGGACGTTTCTGGGCTCGTACCGGCTGCAGCTTTGACTCCTCCGGCCGCGGCACCTGCGTCACCGGAGACTGCGGCGGCGCTTTAAAATGTACCGGGAATGGAGTTCCTCCAGCCACTCTTGCCGAGTTCACCGTCGGATCAAGCAACTC…
TC186752	55.05	25.98	0.31	5.48	0.07	-3.9	0	1e-05	Brassica napus uncharacterized protein	NA	GO:0003674(molecular_function),GO:0008150(biological_process),GO:0009505(plant-type cell wall)	NA		CCAAACATAATCTACTCAACTTTAGAAAATGGTCCAAACACACAAAGGCAAATGCGTTGGGTTTATTGTTCTCTTGCTATGCCTCACTTCGACATTAGCACGCACCCTGATCCTTAAGGAACAACTCCCTATGATGAAGCTGCACCAAGAGGGTATGCTGGAGTTAGAACCTGACCACAATGCCAAGCCTTATGTACATGAGCTAGACCTTGGACATGAAGTTATCCCCAAGATTGATCCAGTAGTGGTTAAGCTTGATAATGGTCAAAATTTTGGAAGTGGTCCAGTTACAACTAACTTAGGCGGTGGTGACTATCCTGACGATCAGAAATCAAATAAAGGGACCGTGAACATGATGAGGCAAGCTGATGCATCTACCTTGCCATAAAAGCAAGCCTT…
TC169758	14.32	9.57	0.69	1.25	0.07	-3.84	0	1e-05		Protein HOTHEAD	GO:0016614(oxidoreductase activity, acting on CH-OH group of donors),GO:0016832(aldehyde-lyase activity),GO:0050660(flavin adenine dinucleotide binding)	NA		AAACAAGCCGCCAAATATTTCGCGAAAATTAAAATTGAAAATACTGAGGGAATTCCGACGGAAAATATCCGTCAGACCCAAGGTTTTATAAACTCGAACCGCATCTTCTTCCCCATTTCTCTCTTCTTCCCCATTTCTCTCTTCTTCCTCTCCGGCGATCTCTCTCTCCTTCCGGCGTTCTCCACCTTCTCTCGCGACGATCTCTCCGGCGAATCCTTTCCATTCCTTTACAAATCATGAAGGCCAAGGCCAAAAGCATACGGAGTTATATTTCAAGACGCAAATGGAGTGTTACACAAGGCAGAGCTGGCGAAAACCGCAATGAACGAGGTGATTTTGTCAGCGGGTGCCATCGGCAGCCCACAGCTGCTGATGCTGAGCGGCGTGGGTCCTATGGCT…
CD844791	3.87	2.04	0	0.43	0.07	-3.82	0	0.00018		Putative cysteine-rich repeat secretory protein 17	GO:0003674(molecular_function),GO:0008150(biological_process)	NA		CCGGGAAGGCGAAAAAATATGGTATGACCAATGTCTTCTCTCTTTTGATACCAAATATTCTACTGGGCAGATCGATTACGACAATAATTTTTGTATGTCGAACGCTAAGAAGTTGGGAGGAGATAAACTCGCGTTTATAAGGACTTGGAATATTTTCATGGACAATCTGACGACTTTAGCCATCCGTGTTGATAATAATGACCCAAAAACATCACCATTGTACGCTGTCGGGGAGACGAGGTTCAAGGGTGATATGATGTATGGAATGGTGCAATGTACGAAAGACATACCCGAAAAAGCTTGTGAAGAGTGTCTGGTGTTTAATAGCATTCATTTTCAATTTTGCTTGAATGATAAACGAGGAGCGAGATTTATGAGTAGAAGCTGTACTTTTAGGTT…
TC185287	149.69	111.12	1.68	18.53	0.07	-3.75	0	0.00318		Polygalacturonase QRT3	GO:0004650(polygalacturonase activity),GO:0009556(microsporogenesis),GO:0010584(pollen exine formation)	NA	Polygalacturonase required for degrading the pollen mother cell wall during microspore development	ACTTAATCGAACTCAACGACGAATCGTCAAAGTTACAATACATCTTCGAATACATAACTCTCAGAGATCTTCTCATCGATTGCAACTATCGCGGCGGAGCAATCGCCGTCATCAACTCTCTCCGAACAAGCATAGACAACTGCTACATCACACGGTTTGGAGACACGAACGGGATTCTCGTCCAAAAAGGACACGAGACTTACATTAGAAACTCGTTTCTCGGTCAACACATAACCGCCGGTGGAGACAAAGGAGAGAGGAACTTCTCCGGCACCGCCGTGAACTTGGTGGGTAACGATAACGCTATCACTGACACCGTTATATTCTCCGCCGCGGTTGGGGTGATGATATCAGGACAAGCAAACCTTTTGTCCGGTGTGCATTGTTATAACAAGGCAA…
TC164597	9.7	5.12	0.1	1.13	0.07	-3.74	0	1e-05		Protein COLD-REGULATED 15B, chloroplastic	GO:0003674(molecular_function),GO:0009793(embryo development ending in seed dormancy)	NA		GTCGTAATCTGCTTATGATCCTGCGTATCTGAGTACCATTGGCAAACCAGGAACGAAGCACATTGGATGTCATTTCATTCTAACTGAGAAAGGCAAGAGGTGACCTCATGGCAACTTTGATCTCCGGAGCTGTGCTTAGTGGATTGGGTTCAACGTTCTTGATCGGCAGGAGAAGCGGCGCTGGCCGTGGAGAGGTGAGATTTGGCTGGAAGAATGTGATCATTGCACCTCAGCGCAAGAAGTCATGGGTCATGGCAGCCGTGAAAGGCGATGATGGCAACTCAAAGCTAGATCCAAAATGGCTCGATGATGCCTCAGAGAAAGCTTCCGAGTACGTGAAGGAGAAAGGAAGCGAAGTTGGCCACTTGACTGCACATGAAGGACAAGAGGTTTTAGATC…
TC171850	32.6	17.88	0.27	3.83	0.08	-3.73	0	1e-05		Probable glucan endo-1,3-beta-glucosidase A6	GO:0003824(catalytic activity),GO:0004553(hydrolase activity, hydrolyzing O-glycosyl compounds),GO:0005975(carbohydrate metabolic process),GO:0043169(cation binding)	NA	Probable beta-1,3-glucanase that may be involved in the degradation of callose walls around the microspore tetrad during pollen development (Probable). May be required for pollen exine formation (PubMed:21849515). (1) The anther-specific protein encoded by the Brassica napus and Arabidopsis thaliana A6 gene displays similarity to beta-1,3-glucanases. Hird D.L., Worrall D., Hodge R., Smartt S., Pa…	CACGAGGTTCTGTTGCTCTTCACTCTCATTGTCCTATCAAGTTCTAGTTGCTACGCAATTGGTAACAACAAAACATTGTCTTCACTCGCAAGTAGAATTGGGATAAGCTATGGAAGATCAGGAAACAATCTCCCATCTCCTTACCAATCAATAAACCTCATCAAAACCCTTAAAGCAGGCCACGTCAAACTCTACGACGCCGATCAAGAAACCTTAACGCTCCTCTCTAAGACCAATCTTTACGTCACAATCATGGTCCCTAACAACCAAATAATTACAATCGGCGCCGACCAAACCGCCGCAGACAATTGGGTCAACACCAACGTCCTTCCTCACTACCCACAAACAAGAATCAGATTCGTCCTTGTCGGAAACGAGATCCTCAGCTACAACTCCGAC…
TC168635	3.57	2.49	0.1	0.46	0.08	-3.72	0	0.00021		Protein STRICTOSIDINE SYNTHASE-LIKE 2	GO:0009058(biosynthetic process),GO:0009821(alkaloid biosynthetic process),GO:0016844(strictosidine synthase activity)	NA		GAAAGAAAAATGATGAAACTCTTCTTGGTGGTGGCGATATGTGTTGCCCTTTTCTTGAGCCTCACAGATTTTTCCGGCAAGAGTCCAAAACATGGGGAGTCAATGCTGACTGTTCATTTCCCTGAGTTCCGTCTGATTCCGACCACCGGAGCTTCAGGACCAGAGAGTTTTGTCTTTGATATCTCCGGTGAAGGTCCTTACACAGGTTTATCTGACGGTCGAATTGTTAAGTGGATAGCTAATGAGAGCCGTTGGATCGATTTCGCCGTCACCACACCAACAAGAGAAGGTTGTGAGGGCCCGCACGAGCACCAACGAACGGAGGACGTGTGTGGTCGACCATTGGGGCTGGCCTTTGAAAAATCCACAGGTGATCTTTATATAGCCGATGCGTATATG…
TC170042	92.64	56.57	0.36	12.58	0.08	-3.57	0	0.00052		Probable glucan endo-1,3-beta-glucosidase A6	GO:0003824(catalytic activity),GO:0004553(hydrolase activity, hydrolyzing O-glycosyl compounds),GO:0005975(carbohydrate metabolic process),GO:0043169(cation binding)	NA	Probable beta-1,3-glucanase that may be involved in the degradation of callose walls around the microspore tetrad during pollen development (Probable). May be required for pollen exine formation (PubMed:21849515). (1) The anther-specific protein encoded by the Brassica napus and Arabidopsis thaliana A6 gene displays similarity to beta-1,3-glucanases. Hird D.L., Worrall D., Hodge R., Smartt S., Pa…	CGTCCGCTCATCCCTCTCCTATCAACAACATTTTGTCTCCAATGGCTTTTTTTGCTCTGTTCATTTTCACTCTCGTTGCCCTTTCAAGTTCATGTAGCTACGCAATTGGTCCACAGAACAACAAAACATTGTTATCACTTGCAAGCAGGATTGGTATAAACTACGGAAGATTAGGTAACAATCTCCCATCTCCTTACCAATCAATCAACCTCGTCAAGTCTATTAAAGCAGGCCACGTTAAGCTTTACGACGCCGATCAAGAAACCCTAATGCTCCTCTCTCAGACCAATCTCTACGTCACAATCATGGTCCCTAACAACCAAATCATTTCCATCGGTGCCGAACAAGCGGCCGCAGACAACTGGGTCAACACCAACGTCCTTCCTCACTACCCACAAA…
TC171825	19.76	10.62	0.07	2.66	0.08	-3.56	0	1e-05		Non-specific lipid-transfer protein 12	GO:0006869(lipid transport),GO:0008289(lipid binding),GO:0009505(plant-type cell wall)	NA		TTTCAAATACTTTATAAAAATATACTGTAGATCTTTTTTCTTACAAAAATGGCGTTTGCTTCAAAGATCATCACATGCCTCCTCATCCTTACGATCTACATTGCAGCTCCAACAGAGTCACACATAACGTGTGGGACAGTGACAAGCACAATGACACAGTGCATCAGCTACTTGACCAACGGTGGTCCATTGCCGTCAAGCTGCTGTGTGGCAGTCAAATCATTGAACCAAATGGCTCAGACCACACCAGATCGCCGACAAGTATGTGAGTGCCTTAAATCAGCCGGTAAGGAAATTAAAGGCCTCAATATCGACCTTGTGGCCGCACTCCCTACCACTTGTGGTGTTTCACTTTCATACCCCATTGGTTTCAACACCAATTGTGACAGTATATCGATT…
CX195332	3.55	2.94	0.07	0.54	0.09	-3.54	0	0.0003		Beta-glucosidase 20	GO:0003824(catalytic activity),GO:0004553(hydrolase activity, hydrolyzing O-glycosyl compounds),GO:0005788(endoplasmic reticulum lumen),GO:0005975(carbohydrate metabolic process),GO:0016020(membrane),GO:0043169(cation binding)	NA		CCCACGCGTCCGCCCACGCGTCCGCCCACGCGTCCGAAGGATTATACGGAGTACGCAAATTTCACGTTCCAGGAGTATGGACACAAAGTGAAGCATTGGATCACATTTAACGAGCCATGGGTATTCAGTCGAGCTGGCTACGACATCGGGAAAACAGCACCGGGACGTTGCTCTAAGTACATCAAAGAGCATGGGGACTTGTGTCACGATGGACGATCAGGACATGAAGCTTATATCGTTAGTCATAATATGCTCTTGGCACATGCGGATGCCGTAGAGGCCTTTAGAAAATGCGACAAGTGTAAAGCTGGTAAAATTGGGATTGCTCATACTCCGGCTTGGTTTGACCAGAACGAGCTCACAGATGAGCCGCACAAGCTCTCAGAAGAAGAACACGCA…
TC173579	29.98	19.3	0.52	4.06	0.09	-3.53	0	1e-05		Probable aquaporin NIP7-1	GO:0006810(transport),GO:0015250(water channel activity),GO:0016020(membrane),GO:0035445(borate transmembrane transport),GO:0046715(borate transmembrane transporter activity)	NA		CGTCCGTCACATCTTCAGGCAAGACCATGAATGTTGAGGTACGGTCAAGAGTCTTTGACCAAGAAGCTGGCTCAACTCTTTCTTCGTTGAGAGATGGTGATCCGTCTACACAAAGGCTGTTTCGGTGTATCCCTTATGAATTAGATCTCAATCCCTTACGCATTGTAATAGCGGAATTGGTGGGGACATTCATTCTAATGTTCAGCGTGTGTGGGGTCATAAGCAGTACTCAGTTATCCGGCGGTCATGTCGGACTGCTAGAGTACGCCGCCACGGCTGGACTATCGGTGGTTGTTGTAGTTTACTCCATCGGACACATCTCCGGCGCCCATCTCAACCCTTCCATCACCATTGCTTTCGCACTCTTTGGTGGATTTCCATGGTCTCAGGTTCCGTTAT…
CD842770	2.57	2.13	0	0.5	0.09	-3.45	0	0.00088	Brassica napus uncharacterized LOC111212456 (LOC111212456)	NA	GO:0003674(molecular_function),GO:0008150(biological_process)	NA		TATACCAAAGATTTTTTTAAAAAAAATAATTTATTACGATTCTCTTATAAAAAATGTGGATGATCAACAAGTTTTTCTTCCTTCTTCCAGTTGCATGCATGGCCGTGTTGGGTACAGCTCAAACGTTGCCTTCGCAGCCTATACCTGGACAGGACCCAGCAGATTGTTTGTCATCGTTGGAACTTATTCCTAACTGTATCTCAGAAATTTTTGGATCGATAATAAGTGGACAAATCGGGACTATTGGTCACTCTTGCTGCCATGCCTTTTTGGGTCTCAATGCAGATTGTGTCACTCAGACGTTTGCCTCCGCTCCTCTCTTCCCTCCGACTCTACGGGTTCATTGTTCCAAACAATCGTAATGCCATAATTATTCTACATGTTCTAGGTCATAAATGT…
EE392280	2.72	3.43	0.1	0.56	0.09	-3.44	0	0.00037	DOWN-REGULATED IN DIF1 11 (BNAA05G27070D)	DOWN-REGULATED IN DIF1 11	GO:0003674(molecular_function),GO:0008150(biological_process)	NA		GAAAAGATCTTTAACTTTATTTATATAATGGTAATTGTCATAAAGCGTGAGTTACATAATCGCGTATATAAAACATTAGCACAATGGAATATCAATTAGTTTAGTTCCTCACTAATGATCAAACTGCCCATCTGAGTTCCAATTCTCAGTTAGACGAACACAATAATTCCATGTCTGTTTGCTTTTCGGAATAGCCTTAGACGCAATATTTCTATACTCGTAATTCGATAAAATGACTTGAGCCATTCCTAGATAACAATCTTTACCAATCCTTAGTAGCTCACCACAACATTCAGCTAACAATACTGGTTTTCCCTCACCTACCATGTTCGTGAACAAAGCATCTCCACAGTGTGATGAGTTCAGATTTTGAGCGCAAACCTCAAGAAACCGGACTGT…
CX190056	4.9	2.99	0.06	0.82	0.09	-3.41	0	0.00022		Putative caffeoyl-CoA O-methyltransferase At1g67980	GO:0005829(cytosol),GO:0009809(lignin biosynthetic process),GO:0042409(caffeoyl-CoA O-methyltransferase activity)	NA		CCTCTAAGAAGACTCCTCGCAGTCACGAGACTCCTCGCAGTCACGAGACTGAGATGTCGGATGAAATACCTCCGAAAGGGATCCTCAAGAGCGAAGCTCTGAGACAGGTTTTTTTAATCCTATAATTTCTTTCAAAAAAATTTCATAACAGTTTTGTTGATCAGCAAAGTTTGGTTGTCTGGATAAAAGAAGATCTTTGATATATGTGGTTGTGGTTTTGTTCGATTGACACAGTACATCTTGGAGACGTCAGCTTATCCAAGAGAGCATGAGCTGCTCAAGGAGCTTCGGAAAGTAACAGAAGAGAAATTTGGGAACTTAATCGAAATGGTGATTCCAGTTGATGAGGGCATTTTTCTATCGATGCTTTTAAAGATTATAAACGCTAAGAACACTCTT…
TC187123	3.74	2.34	0	0.62	0.1	-3.37	0	0.01129	B. napus uncharacterized LOC106428993	NA	NA	NA		TTCGGGGGAGATTCACATCAAATATTAAAAATACTCTCTTATCAAAATGTGGACCAACAAGTTTTTCTTCCTTTTTACAGTTGCATGCATGGCTGTGTTCGGTACAGCTCAAACGTTGCCTTCGATACCTGGACAGGACCCAGCAGATTGTTTGTCATCGTTGGAACTTATTCCCAACTGTATCTCAGAAATTTTTGGATCGATAATAAGTGGACAAATCGGGACTATTGGTCACTCTTGCTGCCATGCCTTTTTGGGTCTCAATGCAGATTGTGTCACTCAGACGTTTGCCTTTGCTCCTCTCTTCCCTCCGACTCTACGGGATCATTGTTCCAAACAATCGTAATGCCATAATTATCTACATGTTCTAGGTCATAAATGTGCTATCAAACAGTGTTA…
CD843164	2.29	1.69	0.38	0.21	0.1	-3.37	0	0.00061	Brassica napus type III polyketide synthase C (LOC106443703), LOC106401832	Type III polyketide synthase C	GO:0003824(catalytic activity),GO:0008152(metabolic process),GO:0009058(biosynthetic process),GO:0009699(phenylpropanoid biosynthetic process),GO:0016746(transferase activity, transferring acyl groups),GO:0016747(transferase activity, transferring acyl groups other than amino-acyl groups)	NA	PKS-C At4g00040	CTAATTCTTTGTGTTGTGAAACCTGACAAAAATAATGTTGGGCCACCGTGAAGGGTATCAAAACAAAAGGAAATAGCCCAAAGTACAAGACGTGTTGCCAATCAAGGAAAGGCAACTGTGCTTGCTCTCGGTAAGGCCTTCCCCAGCAATGTAGTCTCTCAATAGAATCTCTTGGAGGAGTATCTCCGTGAAATAAAATGCGATGACCCCTCTATCAAAGAGAAGCTGCAACACAATGGTACGCCTTCCCACAGTGAAGACACGCTACACCGTCATGTCTAGCGAGACGATGCAAAAATACCCTGAGCTAGCAACCGAAGGTTCCCCAACCATCAAACAGAGGCTTGAGATCGCAAACGAGGCGGTTGTGCAGATGGCATATGAAGCGAGCTTGGCTTG…
DY021525	3.08	2.12	0	0.54	0.1	-3.36	0	0.00079	Brassica rapa uncharacterized LOC103846306	NA	GO:0003824(catalytic activity),GO:0004553(hydrolase activity, hydrolyzing O-glycosyl compounds),GO:0005575(cellular_component),GO:0005975(carbohydrate metabolic process),GO:0043169(cation binding)	NA		CGGCACGAGGTTTTTTTTGAACTAAAGAAATTATTATTATGAACATGATCGATCGTACGTAGTCTTGATTACAGATGCATTTTCTCCGGAATAAAACATATAAGATAGAATTTAAAGAACTTTGAACCATTGGCTCGCTGGATCACAAGAAGCATCCATGGTCAAACACTTGCAAGGGTTAGCAACGATGCTGTTGTCACGTTCATCCACATCAAAACATAGCAACGAATCATTACTTGTTGTCTTAAACGACAAATGCATGTGAGTAGCTGAGGTTTGTCCCAACTTAGAGCACTTAGTGCCAGCTCCAAGCTTCACTTTCTGTCCAACAGCATCTGGAGCCTCGACACACAGTTTGTTACTCCAGAGAATACCTTCACTGGGATTAAAGGTTGATGG…
TC169354	18.44	12.49	0.39	2.85	0.1	-3.35	0	2e-05		Chalcone synthase 3	GO:0005515(protein binding),GO:0005634(nucleus),GO:0005783(endoplasmic reticulum),GO:0006979(response to oxidative stress),GO:0009611(response to wounding),GO:0009629(response to gravity),GO:0009705(plant-type vacuole membrane),GO:0009715(chalcone biosynthetic process),GO:0009733(response to auxin stimulus),GO:0009753(response to jasmonic acid stimulus),GO:0009813(flavonoid biosynthetic process),…	00941(Flavonoid biosynthesis),01100(Metabolic pathways),01110(Biosynthesis of secondary metabolites),04712(Circadian rhythm - plant)		GAAATACATATAAAGTCACACATCCATCAAACTCTTAAAACCAAGTTGGTAATACTATGGTGATGTGTACACCGTCTTCGTTGGATGAGATCAGAAAGGCGCAGAGAGCAGATGGCCCAGCAGGTATATTGGCGATCGGCACGGCTAACCCTGCCAACCATGTGATCCAAGCTGAGTATCCTGACTACTACTTCCGCATCACCAACAGCGAACACATGACTGACCTTAAAGAGAAGTTCAAGCGCATGTGCGACAAGTCGACTATAAGGAAACGCCACATGCACCTAACCGAAGAGTTTCTAAAGGAGAACCCAGACATGTGCGCCTACATGTCTCCTTCTCTCGACGCTCGACAGGACATCGTGGTGGTCGAAGTCCCTAAGCTAGGCAAAGAGGCGG…
TC181187	120.52	92.12	0.38	22.57	0.11	-3.23	0	0.00705		Probable glucan endo-1,3-beta-glucosidase A6	GO:0003824(catalytic activity),GO:0004553(hydrolase activity, hydrolyzing O-glycosyl compounds),GO:0005975(carbohydrate metabolic process),GO:0043169(cation binding)	NA	Probable beta-1,3-glucanase that may be involved in the degradation of callose walls around the microspore tetrad during pollen development (Probable). May be required for pollen exine formation (PubMed:21849515). (1) The anther-specific protein encoded by the Brassica napus and Arabidopsis thaliana A6 gene displays similarity to beta-1,3-glucanases. Hird D.L., Worrall D., Hodge R., Smartt S., Pa…	CCAGAAACCCGGTTCGGGAACAGAGAGGCATTGGGGAATTTTGAATCCTGACGGTACACAGATTTACGACATTGATTTCAGTGGGACAAGACCGGTTTCTAGTCTTGGTTCGTTGCCTAAACCGAGTAATAATGTTCCGTTCAAGGGCAATGTGTGGTGTGTGGTGGTTGAAGGAGCGAGCGAGGAGGAGTTAGGACAGGCGCTTGACTTTGCTTGCGGAAGAAGTAATGAAACCTGTGCAGCTTTGGCGCCGGGAAGAGAGTGTTACGCGCCGGTTTCGGTCACTTGGCACGCAAGCTATGCATTTAGCTCGTACTGGGCTCAGTTCCGGAACCAAAGCTCTCAGTGCTACTTCAATGGCTTGGCCCGTGAAACCACGACCAACCCTGGAAATGAGCG…
TC185575	4.08	2.56	0	0.8	0.11	-3.14	0	0.00098		Putative cysteine-rich repeat secretory protein 17	GO:0003674(molecular_function),GO:0008150(biological_process)	NA		AATACAAAACAATGTACTCTTCATCGTCGACTGTACCAAAACGCGTCACTTTGATACATGTCTTGGCCATACAACTTCTCCTTATAAACAGCGAATTGTCCTTAAACACAACCAATGCGTATCTCAACCACAAATGCTTGGTTAGTCAAGGAAAATACAAGCCGGGAAGTAAGTACGAGCAACGTTTAAAATTTATCATCAAAAGGTTCTATTCGGTCAGTAACAAAGGTTACGAAGGGTTCGGCGATTCTACTTTATCCGCTATCATCCAGTGCCGCGGCGACTCCTACGGGCCCAAGTGCCACGACTGCTTTGCCACCGCCTTCGCTGCTCTTCGTAGGAGATGTCCGTGGTACAAGGGGAGGATAATATGGTATGACCAATGTCTTCTCTCGATTG…
TC188816	30.44	20.46	2.02	4.75	0.12	-3.12	0	0.00038		Uncharacterized methyltransferase At2g41040, chloroplastic	GO:0008168(methyltransferase activity),GO:0009507(chloroplast),GO:0010287(plastoglobule),GO:0080167(response to karrikin)	NA		GAATCTCCACACACATTTTCTGCTTTCATAACTTTCTTAGATGAAACGCACAATCTACTACTCTGTTATAAATTAAAGCCAAAGAAGCATCTCTCTTGCTCGTTGACTCTCTTATGGCGATGGCTTCACTAACAACTTCTTCTATAGCTCTCCTCAATAAGCCTTTTCTACCTAACCGCTCTTCTTCCCTCTCCTCCTCTACCTTACACTCTCGTCTTTACCGATTCTCTTCTCCTCCTTCTTTTCGTTCTCGTTTCACATCTGCCTCCATACGCGCCGTTGCTCTTGAACCGGAACTAAATGAAACTCCAAGTTCAGACAAGAAAGAAACTGAAACTGTGGAGACACAAGTCTTCGCGTGTCCTGTTTGTTACGAACCGCTTATGAGGAAAGGACCTT…
CX187614	26.34	24.91	0.14	6.06	0.12	-3.06	0	9e-05		Probable glucan endo-1,3-beta-glucosidase A6	GO:0003824(catalytic activity),GO:0004553(hydrolase activity, hydrolyzing O-glycosyl compounds),GO:0005975(carbohydrate metabolic process),GO:0043169(cation binding)	NA	Probable beta-1,3-glucanase that may be involved in the degradation of callose walls around the microspore tetrad during pollen development (Probable). May be required for pollen exine formation (PubMed:21849515). (1) The anther-specific protein encoded by the Brassica napus and Arabidopsis thaliana A6 gene displays similarity to beta-1,3-glucanases. Hird D.L., Worrall D., Hodge R., Smartt S., Pa…	GGAGCCAGCGAGGCGGAGTTACAGCAGGCGCTTAACTTTGCTTGCGGACAAAGTAACGCAACGTGTGCAGCTTTGGCGCCGGGAAGAGAGTGTTACGCACCGGTTTCGCTTACTTGGCATGCAAGTTATGCGTTTAGCTCGTACTGGGCACAGTTCCGGAACCAAAGCTCGCGGTGTTACTTCAATGGCTTGGCGCGTGAGACCACGACCAATCCAAGAAATGAACATTGCACGTTCCCTAGCGTTACCCTTTGAGAGTTCCCCAAGATTCAAAACTAAGGCGTATGGAGAACGATCAAAAGCTGGATCATTAGTATTTTTCAAGTCAAATCTTGTTCTTGATAATTATCAATTTCCTATTATTCGAAGTTTTAACTCCTTGTTTTCTATTGTTGAGAA…
TC161683	14.5	11.07	0.47	2.94	0.12	-3.01	0	0.00016		Chalcone synthase 3	GO:0005515(protein binding),GO:0005634(nucleus),GO:0005783(endoplasmic reticulum),GO:0006979(response to oxidative stress),GO:0009611(response to wounding),GO:0009629(response to gravity),GO:0009705(plant-type vacuole membrane),GO:0009715(chalcone biosynthetic process),GO:0009733(response to auxin stimulus),GO:0009753(response to jasmonic acid stimulus),GO:0009813(flavonoid biosynthetic process),…	00941(Flavonoid biosynthesis),01100(Metabolic pathways),01110(Biosynthesis of secondary metabolites),04712(Circadian rhythm - plant)		GATACATACATAACTTGCTTATTACGCAAAGTAACACATCGATCAAACTTTAGTTAAAACCTAGTTGGTTTAATATGGTGATGGGGCCTTCTTCGTTGGATGAGATCAGAAAGGCACAGAGAGCAGACGGTCCTGCAGGCATCTTAGCGATAGGTACGGCCAACCCTGCGAACCATGTGCTCCAAGCTGAGTATCCAGACTACTACTTCCGCATCACCAACAGTGAACACATGACCGACCTTAAGGAGAAGTTCAAGCGCATGTGCGATAAGTCGACCATAAGAAAACGCCACATGCACTTGACCGAGGAGTTCTTGAAAGAGAACCCTAACATGTGCGCCTACATGGCTCCTTCTCTCGACGCTAGACAAGACCTCGTGGTGGTTGAAGTCCCTAAGC…
TC163850	17.38	16.76	0.62	3.86	0.13	-2.99	0	0.00014		Chalcone synthase 3	GO:0005515(protein binding),GO:0005634(nucleus),GO:0005783(endoplasmic reticulum),GO:0006979(response to oxidative stress),GO:0009611(response to wounding),GO:0009629(response to gravity),GO:0009705(plant-type vacuole membrane),GO:0009715(chalcone biosynthetic process),GO:0009733(response to auxin stimulus),GO:0009753(response to jasmonic acid stimulus),GO:0009813(flavonoid biosynthetic process),…	00941(Flavonoid biosynthesis),01100(Metabolic pathways),01110(Biosynthesis of secondary metabolites),04712(Circadian rhythm - plant)		AACGTCTCATGATGTACCAGCAAGGTTGCTTCGCAGGCGGCACTGTCCTCCGTCTCGCCAAGGAACCTCGCTGAGAACAACCGTGGCGCACGTGTCCTCGTTGTCTGCTCCGAGATCACAGCCGTCACCTTCCGTGGTCCCTCTGACACTCACCTTGACTCCCTCGTTGGACAGGCTCTCTTTAGTGATGGAGCCGCTGCGCTTATCGTTGGTTCGGATCCTGATGCTTCCGTGGGGGAGAAGCCAATCTTTGAGATGGTGTCTGCGGCTCAGACCATTCTTCCCGACTCGGATGGAGCCATAGATGGACACTTGAGGGAAGTGGGACTCACCTTCCATCTCCTCAAGGACGTCCCTGGGCTCATCTCCAAGAACATAGAGAAGAGTCTTGAAGAAGCG…
CX189930	2.43	1.22	0.1	0.46	0.13	-2.99	0	0.01616	Brassica napus pre-mRNA polyadenylation factor FIP1 (LOC106408744)	FIP1	GO:0003674(molecular_function),GO:0008150(biological_process)	NA		GCCGTAATCATGAAGGGGTTCGTTTTGACCACAACACTCCTTGTAGCCCTGCTTTTGCTTGTCTATCTTCCAATCTCAACCGTTGGATTACCAAAGATATGGTGGCATAAGCAATCAGAACAAGCGGATGCCCGCCACCTTCTCAAAGGCCCTTCATCGGAGACTACAAGGTTGGTTGGGCTTGCACTTCTATCACAGGCCCTAACTCATCTCCATCTCCCACCGGACTGTTTCCATGGCTTCCCATCATCCCGAAACTACCAAACCTTCCGGGACTTCCTAACATTCCAAAATTCCCTAAAATCCCAGGCCTCCCTCCCCTCCCGGGACTCCCTCGCCTACCAGACCTCCCTCCTCTCCCTCCCCTCCCTCCCCTCCCGGGCCTCCCTAGCCTACCTG…
TC182159	15.81	8.61	0.06	3.2	0.13	-2.97	0	0.00016		Non-specific lipid-transfer protein 12	GO:0006869(lipid transport),GO:0008289(lipid binding),GO:0009505(plant-type cell wall)	NA		ACGTTAGAAACAAGCATGCTTGCTTAATTGCTTTATTCGAATGACTCAGTAATACAACTTGCTAACACTCATCTATGGTAATCTCAATGATATCACTTCATTCTTTTAGAATATACACCACAATCGAGTACATGTATTGTAATTTCCTAACACGACATACATCAAGAGAACAGACATCCGCATATAATCAGTACGTAGTACTTAATTAAAGAGCAAAAATGGCGTTTGCTTCAAAGATCATCACATGCCTCCTCATCCTTACGATCTACATTGCAGCTCCAACAGAGTCACACATAACGTGTGGGACAGTGACAAGCACAATGACACAGTGCATCAGCTACTTGACCAACGGTGGTCCATTGCCGTCAAGCTGCTGTGTGGCAGTCAAATCATTGAACC…
TC167903	13.73	7.67	0.25	2.75	0.13	-2.96	0	0.00027		Spermidine hydroxycinnamoyl transferase (SHT)	GO:0005575(cellular_component),GO:0009555(pollen development),GO:0010584(pollen exine formation),GO:0016410(N-acyltransferase activity),GO:0050734(hydroxycinnamoyltransferase activity),GO:0080072(spermidine:sinapoyl CoA N-acyltransferase activity),GO:0080073(spermidine:coumaroyl CoA N-acyltransferase activity),GO:0080074(spermidine:caffeoyl CoA N-acyltransferase activity),GO:0080075(spermidine:fe…	NA	Hydroxycinnamoyl transferase involved in the conjugation of feruloyl CoA to spermidine. Expressed in flower buds and inflorescences. Restricted to anther tapetum. Disruption phenotype: glossy and sticky pollen, but very little changes in the exine patterns. Drastic reduction in flower buds of the content in N1,N5,N10-tri-(hydroxyferuloyl)-spermidine and N1,N5-di(hydroxyferuloyl)-N10-sinapoyl-sper…	GGGATTCGGCCTTATGGCCGGGTAATAAATACTACTTTACGTCGACGAAACTCAAAAAGAAAACTGGTTTATGATATGGCTCCTATCATCCTAAGAAATATTTACACCATCGTACCCTCTGAACCTACATGGGCCGGTTGTTTTCCATTAGCCGAATGGGATCTAGTTGGTACAATAACTCACGTTCCTACCGTTTACTTCTATAACAAGCCATCTGAATTGTTCCAGGGCAATGTAGTCGAAACCCTAAGAAACTCGTTGAGCCGTGCGCTTTTTCACTTCTACCCTATGGCCGGCCGTCTTAAGTGGCTCCCTCGGGGGCGGTTAGAGCTCGATTGTAACGCGGAGGGAGTGTCATTCATGGAAGCCGAGTCCGAGGCAAAACTTTCAGATTTCGAC…
FG575008	2.43	1.4	0	0.5	0.13	-2.93	0	0.01141		Patatin-like protein 3	GO:0004620(phospholipase activity),GO:0005575(cellular_component),GO:0009737(response to abscisic acid stimulus),GO:0045735(nutrient reservoir activity)	NA		TCTTACCAGGCGGTGAGCCGTCGAGTTACTGACGCGAAAATATCAGATATATGCCTAAGCACATCAGCCGCACCAACTTATCTCCCGGCTCATCGGTTCACTAATGAAGACAATGAAGGAAACAAACATGAATATAACCTCATTGACGGTGGCATCGCTGCCAATAACCCGACGCTGTGTGCGATTGCGGAAGTGATAAAGCAGATAGTGAAAAAGAATCCAGCAATGGGAGACATAAGCCCATTGGATTACACGAGGGTTGTGGTGATATCGCTTGGGACAGGTTCGATAAGGAATGAAGAGAAGTATGATGCGATAATGGCGTCAAAATGGGGACTGGTGAGCTGGATCTGTGCAGATGGTTCGAGTCCAATTATTGATTGTTACAATGAAGCCATT…
TC182865	2.43	1.39	0.31	0.4	0.13	-2.92	0	0.03411	Brassica napus strain ZY036 chloroplast genome	Cytochrome f (petA)	GO:0020037(heme binding),GO:0046872(metal ion binding),GO:0009767(photosynthetic electron transport chain),GO:0009512(cytochrome b6f complex),GO:0009534(chloroplast thylakoid),GO:0009535(chloroplast thylakoid membrane)	NA	Photosynthetic electron transfer A; Component of the cytochrome b6-f complex, which mediates electron transfer between photosystem II (PSII) and photosystem I (PSI), cyclic electron flow around PSI, and state transitions	GGTAAGGAAAAGCTTTTTATTCTCAATTCTTGGGTTCAAGAATTCCTATATAATTTAAGTGATACAATTAAAGCTTTTTCGATTCTTTTATTAACTGATTTATGTATCGGATTCCATTCGCCTCACGGTTGGGAACTAATGATTGGTTATATTTACAAAGATTTTGGGTTTGCTCATTATGAGCAAATTTTATCTGGTCTAGTTTCTACCTTTCCAGTCATTCTTGATACAATTTTTAAATATTGGATCTTTCGTTATTTAAATCGTGTATCTCCGTCACTTGTAGTGATTTATCATGCAATAAATGACTAAAAAACGATTCACTGATCCAATTCTACTCTTTCTTACTTTATACATCATAACCAAATCAAAGTCGTATTTACTTTACTCTTTTTTACC…
TC185638	5.19	4.29	1.43	0.42	0.13	-2.9	0	0.01185		Protein ASPARTIC PROTEASE IN GUARD CELL 1	GO:0004190(aspartic-type endopeptidase activity),GO:0006508(proteolysis)	NA		GACTTCAACTACTCTCGAGGTCGCTGACTCCATTCGCAAAACGAAGGATGCGTCGTCGTTTCGGTTAAACCAACAAGAAGAACAGAGTCAGTATCCTACTTCATCTTCATTTAGCTCGCAGCTTCACTCACGAGCTTCCGTCCGAGGAACCGAACACACAGACTACAACTCTCTCACACTAGCCAGACTCCACCGTGACTCGGCCCGAGTCAAATCCCTCACGGCTCGTTTATACCTAGCCATCAACAACATAACCAAAGCCGATCTCAAGCACACAATGTACACCACGGAGCAGGAAGAGATCGAAGCTCCTTTAATCTCTGGCACGACTCAAGGAAGCGGCGAGTACTTCACACGCGTAGGAATCGGAAGCCCGGCGCGTGAAGTTTACATGGTGCT…
EV095529	3.67	1.99	0.17	0.79	0.14	-2.79	0	0.00844	Brassica napus glycine-rich protein 5-like (LOC106374568)	Glycine-rich protein 5, GRP5, At3g20470	GO:0030307(positive regulation of cell growth),GO:0009737(response to abscisic acid),GO:0009751(response to salicylic acid)	NA	Involved in organ growth by promoting cell elongation processes. Disruption phenotype: reduced organ length (e.g. inflorescence axis and roots). "AtGRP5, a vacuole-located glycine-rich protein involved in cell elongation." Mangeon A., Magioli C., Menezes-Salgueiro A.D., Cardeal V., de Oliveira C., Galvao V.C., Margis R., Engler G., Sachetto-Martins G. Planta 230:253-265(2009)	CGATTGACATAAGAAGTGAGAACAAACAAATGGGAATATTTTTCTTTCGTTTTTTCTGTCAAAGTACATGAGATACAGCGAAAATTAACAAGGAAATTAATCGGTGTTTTCTTAAGCCATTTAAAAAGTGCAACAACAGAGGAAAAAAGGTGCTAAACAGTGGAAATATTGTGTATGTAGTTGTGACAAAGCATGTAAAGACATATCATAGCTCCTTTGTGTATGTCTGATTTAGTTATGACTTCCCGTTGACCTTTTTAGCACAGCCGGGATACCAACAATAACCTCCGTTTTGGCCGGGGCCATCACCTCCCCGTCCCCATCCAAAGCCCCATCCTCCGCCCTTCCCATCACTTCCTCCTCCTCCACCACCACCACCACCAGCTCCACG
TC171785	10.15	3.98	0.11	2.15	0.15	-2.78	0	0.0105	Brassica napus period circadian protein (LOC106380703)	ATA20 At3g15400	GO:0003674(molecular_function),GO:0008150(biological_process),GO:0009505(plant-type cell wall)	NA	ATA20 encodes a protein with a novel hydrophilic repeat and a glycine rich region. Rubinelli P., Hu Y., Ma H. (1998). Identification, sequence analysis and expression studies of novel anther-specific genes of Arabidopsis thaliana. Plant Mol. Biol. 37:607-619	ATCTACCCTATATTCGAGTCTTATTACCCGGGGAAGGGCGCCATGATCAACTTATTCTCTAAAAAATAAAATGGCAAAGGGACACCAAGGCAAATGCTTTGGATTTGTCCTCTTACTATGTTTCTTCAGTTCAACTTTCGCACGCAGGATTCTTAAGGATCTAGACCATGTAGTGAAGCCTGGGAAGGTTAGTTTGAGGGAGCAAGATCATGGCTTGTTCAGTCTAGAACCTGACCACAAAGTCAAGCCTGGCCATAATCCGCAGTCCGCGTGGTGGGGTGAACCAGAAGAGCCTGAGGACAAGGTCAAGCCTGATCATAAACTGCAATCCATGTGGCGTGAGCTAGAAGAACCTGATCCTGAAAAAAAGCATGCTCATAAAGTAATGCCTGATTACAA…
TC178073	2.84	1.74	0.06	0.75	0.15	-2.78	0	0.00147	Brassica napus thionin (LOC106438740)	Thionin	GO:0006952(defense response),GO:0050827(toxin receptor binding)	NA	Thionins are small plant proteins which are toxic to animal cells. They seem to exert their toxic effect at the level of the cell membrane. Their precise function is not known.	GGTGAAAGGATGTTGTGGTGGTAAATTAGTATTTAAGCGAGTCTTGTTTCGTCACCATTTCATCAATACAAGTGTGTACTTTAAGTGTTCTCTCTCTACGTACATTTTGTGACCAAACAAGTAATCAGTCAAAAGATGGAAGGCAAAACTGTGATTTTAGGTGTGATCATAATGAGTCTTGTCATGGCGCAGAATCAAGTCGAAGCAAAGATTTGTTGCCCCAGAACCATTGACAGAAACATATATAATGCATGCCGTCTTACTGGAGCCTCTATGACAAATTGTGCAAACCTCAGTGGATGCAAAATCGTTTCTGGGACGACATGTCCTCCGGGATATACACATGACATTCTCCAAAACTGTGGTGATGCTGTCAATGAATACTGCAAGTTGGGGTGT…
CX193525	16.38	9.37	1.85	2.84	0.15	-2.76	0	0.00312		Non-specific lipid-transfer protein 12	GO:0006869(lipid transport),GO:0008289(lipid binding),GO:0009505(plant-type cell wall)	NA		CTCCCCTGCTGGTGACAATCTTGGTTTGAACCTCGAAGCCACTGGCCCTGGTGTCTTTGATGCTTTGTTCTCGAGTTTCTCCATGATTCTTGTCACCGAGATTGGCGATGAGACTTTTATAATAGCGGCACTGATGGCTATGCGACACCCTAAAGCTACTTGACCAACGGTGGTCCATTGCCGTCAAGCTGCTGTGTGGCAGTCAAATCATTGAACCAAATGGCTCAGACCACACCAGATCGCCGACAAGTATGTGAGTGCCTTAAATCAGCCGGTAAGGAAATTAAAGGCCTCAATATCGACCTTGTGGCCGCACTCCCTACCACTTGTGGTGTTTCACTTTCATACCCCATTGGTTTCAACACCAATTGTGACAGTATATCGATTGCCGTGTGAAGG…
EV064442	79.71	96.46	2.98	23.63	0.15	-2.76	0	0.0171	18S, 5.8S and 26S ribosomal RNA internal transcribed spacer	NA	NA	NA		AAAGCTCGTAGTTGAACCTTGGGATGGGTCGCCCGGTCCGCCTTTGGTGAGCACCGGTCGGCTTGTCTCTTCTGTCGGCGATACGCTCCTGGCCAATAAAGAAAAGGCTCGAAAGAGAAATAAATAAAATCAC
EV063605	3.47	3.37	0.44	0.76	0.15	-2.74	0	0.00865	mitochondrion	NA	NA	NA		ACAAGATCGCCTGCCAGTGGAAGGCTTTCTGCGTTCAGTCAATCTACGCAGAGTGAATCGGTCCCTAAGGAAACCCCGAAAGGGCTGCCGTCCGATGGGTACCTCTTCTTTCAGATTCCTAAAGGGCGCTGTGAACTGTAATTGTG
CD844915	6.46	3.98	0	1.61	0.15	-2.73	0	0.00176	Brassica napus uncharacterized LOC106428993	NA	GO:0003674(molecular_function),GO:0008150(biological_process)	NA		GGGATTCGGCCTTATGGCCGGGNGATCCAAAGTTTTTTTTTTTAAATAACTTATTACGATTCTCTAATAAAAAAATGTGGATGATCAGCAAGTTTTTCTTCCTTCTTCCAGTTGCATGCATGGCCGTGTTGGGTACAGCTCAAACGTTGCCTTCGCAGCCTATACCTGGACACGACCCAACAGATTGTATGTCATCCCTGTATGCTATTCCGAACTGTCTCCAAGAAATTGTCCATTCGTTTGTAAACGGAGAATTCGGGACTATTGGTCACTCTTGTTGTCATGCCTTTTTGGGTCTCAGTGCAGATTGTATTACTGAGAGGTTTGCCTTCGCTCCTCTCTTCCCTCCGACTCTACGGGATCATTGTTCCAAACAATCGTAATGCCATAATTATCTAC…
TC169260	23.32	11.19	0.07	5.38	0.15	-2.72	0	0.00089		Non-specific lipid-transfer protein 12	GO:0006869(lipid transport),GO:0008289(lipid binding),GO:0009505(plant-type cell wall)	NA		GACCCGGGGATTCGGCCATTATTTGGCCGGGAAATTAAAAACAATTAAAACAAAAATGGCGTTTGCTTCAAAGATCATCACATGCCTCCTCATCCTTACGATCTACATTGCAGCTCCAACAGAGTCACACATAACGTGTGGGACAGTGACAAGCACAATGACACAGTGCATCAGCTACTTGACCAACGGTGGTCCATTGCCGTCAAGCTGCTGTGTGGCAGTCAAATCATTGAACCAAATGGCTCAGACCACACCAGATCGCCGACAAGTATGTGAGTGCCTTAAATCAGCCGGTAAGGAAATTAAAGGCCTCAATATCGACCTTGTGGCCGCACTCCCTACCACTTGTGGTGTTTCACTTTCATACCCCATTGGTTTCAACACCAATTGTGACAGTAT…
TC183728	18.81	10.15	0.06	4.55	0.15	-2.72	0	0.00067		Non-specific lipid-transfer protein 12	GO:0006869(lipid transport),GO:0008289(lipid binding),GO:0009505(plant-type cell wall)	NA		GAAAACAATCAATTAAACACAATTAAAAAAAAAAATGACGTTTGCTTCAAAGATCATCACATGCCTCCTCGTCCTTACGATCTACATTGCAGCTCCAACAGAGTCACACATAACGTGTGGGACAGTGACAAGCACAATGACACAATGCATCAGCTACTTGACCAACGGTGGTCCATTGCCGTCAAGCTGCTGTGTGGCAGTCAAATCATTGAACCAAATGGCTCAGACCACACCAGATCGCCGACAAGTATGTGAGTGCCTTAAATCAGCCGGTAAGGAAATTAAAGGCCTCAATATCGACCTTGTGGCCGCACTCCCTACCACTTGTGGTGTTTCACTTTCCTACCCCATTGGTTTCAACACCAATTGTGACAGTATATCGATTGCCGTGTGAAGGAG…
EV071656	16.5	15.74	0.61	4.59	0.15	-2.71	0	0.00971	ncRNA	NA	NA	NA		GGTGAGCACCGGTCGGCTTGTCTCTTCTGTCGGTCAATTTTTTTGAGATTAACTAATGTGAAAAAAAAAAAAAGAGTTTCTACGATTTTGAGAAGGGAAATAGATAATTTCTTGAGATCGACTAAGCTGATGTGTGAAATCAAAATGTTTTGATTGGTATTACAACTTTTTTCATTTATTGAAATGGCAACTCCACAATGATTTAAAAGTCTGATGTGTCATGCATTGGAGGGAACCTTGTGCTATTATTGTGTTGATTTCTATAAGATTCGTCCAAAACCTGTCCAGTATAAACGGTTGACCAAATAGAAGTTGATCACATCAACTGTTTCTATAGCTCAAGAGTCAAGCCAACACTACAAAAAAGTTGCCATTAATAGCACATTGTCATAGCTCGTT…
TC163412	6.3	6.96	0.67	1.63	0.15	-2.71	0	0.00052		Protein DMR6-LIKE OXYGENASE 2	GO:0005506(iron ion binding),GO:0005575(cellular_component),GO:0016491(oxidoreductase activity),GO:0016706(oxidoreductase activity, acting on paired donors, with incorporation or reduction of molecular oxygen, 2-oxoglutarate as one donor, and incorporation of one atom each of oxygen into both donors),GO:0055114(oxidation-reduction process)	NA		CGGCACGAGGGACGACGGTTCCGGCGACTACAGAGCCGGAAGATACCGAGCTCAGGAAGCTGACTAACCCGTGGCCTCAAAACCCTTCCGACTTCAGAGAGGTGTGCCAAGAATATGCAAGAGAAGTTGAGAAGTTAGCTTTCAAGCTTTTGGAACTTATCTCCATTAGCTTGGGTCTACCCGGTGATCGGTTAACAGGTTACTTCAAGGACCAAACAAGCTTTTTGCGGTTTAACCATTACCCTCCTTGCCCGAACCCGGAGCTAGCATTAGGCGTTGGACGCCACGCAGACGCAGGAGTTATAACCGTCTTGGCACAAGATAGTGTGGGTGGGTTACAAGTGAGCCGTAGATCAGATGGACAATGGTTCTCTGTGAAACCCAACCCTGATGCTTTCA…
CD839145	4.25	2.89	0	1.12	0.15	-2.71	0	0.00197	Brassica napus uncharacterized LOC106428993	NA	GO:0003674(molecular_function),GO:0008150(biological_process)	NA		GATCACATCAAATATTAAAAATACTCTCGTATCAAAATGTGGACCAACAAGTTTTTCTTCCTTCTTACAGTTGCATGCATGGCTGTGTTCGGTACAGCTCAAACGTTGCCTTCGATACCTGGACAGGACCCAGCAGATTGTTTGTCATCGTTGGAACTTATTCCCAACTGTATCTCAGAAATTTTTGGATCGATAATAAGTGGACAAATCGGGACTATTGGTCACTCTTGCTGCCATGCCTTTTTGGGTCTCAATGCAGATTGTGTCACTCAGACGTTTGCCTTTGCTCCTCTCTTCCCTCTGACTCTACGGGATCATTGTTCCAAACAATCGTAATGCCATAATTATCTACATGTTCTAGGTCATAAATGTGCTATCAAACAGTGTTATGTTTCGGCT…
TC169033	1.86	2.15	0	0.63	0.15	-2.71	0	0.00405	Brassica napus non-specific lipid-transfer protein-like protein At2g13820 (LOC106362008)	At2g13820	GO:0006869(lipid transport),GO:0008289(lipid binding),GO:0031225(anchored to membrane)	NA		ACACACACAATCCAAGTTAAAGAAACCGTTAAAAAGAAAAAAAAAACTACGCTGTTTCTTGAAAATGGAGATTGTTAGGTTCGCGGTCATTTTTGTACTTTGCTCCATCTCGTCTTCCAACGCCGCAATTACACCGCCGAGCGGCGGAGCAGGAGATGCTCACTCAATGCCATGTATACAAAAACTGATGCCGTGTCAGCCGTATCTTCACTCGGCGACTCCCCCGCCTCCAGCGTCGTGTTGTATGCCGTTGAAGGAGATCGTCGAGACCGACGTGAACTGTCTTTGCTCCGTCTTCAACAACGTAGATATGCTTAAATCGCTTAACCTTACTAAAGAAAACGCTCTTGTTCTCCCCAAAGCTTGTGGCGCCAACGCTGATGTGTCACAATGCAAAGC…
CX195232	6.99	2.58	0.08	1.55	0.16	-2.67	0	0.00528	Brassica napus period circadian protein (LOC106380703), ATA20	Uncharacterized protein PF11_0207	GO:0003674(molecular_function),GO:0008150(biological_process),GO:0009505(plant-type cell wall)	NA		CCCAGGCGTCCGGAGAAAGAGAAGATTGATGACATAGAGAAGCCTGATCATATAGTAAAGCCTAATTACAAAGAGAAGCTTAATGATGGTGACAAAGAGAAGATTGATGACATAGAGAAGCCTGATCATGTAGTAAATCCTAATTACAAAGAGAAGATTGATGACATAGAGAAGCCTGATCATGTAGTAAAGCCTAATTACAAAGAGAAGCTTAATGATGGTGGCAAAGAGAAGATTGATGACATAGAGAAGCCTGATCATATAGTAAAGCCTAATTACAAAGAGAAGCTTAATGATGGTGACAAAGAGAAGATTGATGACATAGAGAAGCCTGATCATATAGTAAAGCCTAATTACAAAGAGAAGCTTAATGATGGTGACAAAGAGAAGATTGATGAC…
TC177539	6.32	4.23	0	1.72	0.16	-2.66	0	0.03109	Brassica napus chloride intracellular channel protein 5-like (LOC106419103)	Chloride intracellular channel protein 5	GO:0003674(molecular_function),GO:0008150(biological_process)	NA		GACAGACTCTGTTCACTCACAATATTACTTGACCCTTCAAGCTGGTTTCCATTCAAGAGAAAATACCATATCACAAAAATGATTAATCTTCGCATTCCTATTCTTGTCTCTTTTATGTTTTTCCTTGTTTTTATTTCGTCGTCCCTTTTGTTTGCTACACCTATTTTTGCTGCTAGAATAGGTCACTCTCTGGTACAAGAAGAGGCCACAAAGATTCCACAATATAATAGGCTTGAGGAGTCGGAGGAACCGGAGATTCCAGAAGAGCCGGAGGAGCCGGAGATTCCAGAAGATCCTGAGGAACCAGAGGAGCCACCAAAGGAGTCAGAAGAAGAGAGTTTTGAATTCCCCTCGTGGATCCCAAGCTTCCCTTTTCCCGGTACGAACGGCGGTTTACCA…
GR458917	1.78	2.08	0.31	0.42	0.16	-2.66	0	0.00199		Histone-lysine N-methyltransferase ATXR6	GO:0003677(DNA binding),GO:0005515(protein binding),GO:0005634(nucleus),GO:0006275(regulation of DNA replication),GO:0006355(regulation of transcription, DNA-dependent),GO:0009901(anther dehiscence),GO:0046976(histone methyltransferase activity (H3-K27 specific)),GO:0051726(regulation of cell cycle),GO:0070734(histone H3-K27 methylation)	NA	May act as a positive regulator of the G1-S transition. Jacob Y, Stroud H, Leblanc C, Feng S, Zhuo L, Caro E, Hassel C, Gutierrez C, Michaels SD, Jacobsen SE. Regulation of heterochromatic DNA replication by histone H3 lysine 27 methyltransferases. Nature. 2010 19;466(7309):987-91. doi: 10.1038/nature09290.	GTGGTGTCGCGGCGGAGGAGAACTCAGGTGACCAACCTTAGATCCATGGCGGATGATTCTGATTCGGAATTGGATACGGTCTGCGAGGAATGCAGCTCAGGGAAACAACCAGCGAAGCTGCTTCTTTGCGACAAATGCGACAAAGGGTTTCATCTGTTCTGTCTCAGACCGATTCTAGTTTCGGTTCCTAAAGGCTCTTGGTTCTGCCCCTCGTGTTCTAAACACCAGAACCCTAAAGCTTTCCCTCTTGTTCAGACCAAACTCCTAGACTTCTTTCGGATTAAACGGTCCTCTTCAGACGCATCTTACATCTCATGTTCTCCTCCAGATAATATTGGGAAGAAAAGGAAAAGGACAAGCTTGGTGATGTCAAAGAAGAAGAGGAAGCTTCTTCCATAC…
TC167480	38.56	24.56	0.25	10.05	0.16	-2.65	0	0.04247	Brassica napus period circadian protein (LOC106380703)	ATA20	GO:0003674(molecular_function),GO:0008150(biological_process),GO:0009505(plant-type cell wall)	NA		GCACGAGGATCATATAGTAAAGCCTAATTACAAAGAGAAGCTTAATGATGGTGACAAAGAGAAGATTGATGACATAGAGAAGCCTGATCATGTAGTAAATCCTAATTACAAAGAGAAGATTGATGACATAGAGAAGCCTGATCATGTAGTAAAGCCTAATTACAAAGAGAAGCTTAATGATGGTGGCAAAGAGAAGATTGATGACATAGAGAAGCCTGATCATATAGTAAAGCCTAATTACAAAGAGAAGCTTAATGATGGTGACAAAGAGAAGATTGATGACATAGAGAAGCCTGATCATATAGTAAAGCCTAATTACAAAGAGAAGCTTAATGATGGTGACAAAGAGAAGATTGATGACATAGAGAAGCCTGATCATATAGTCAAGCCTAATTACAA…
TC185869	2.91	1.99	0.47	0.55	0.16	-2.65	0	0.00233		Protein KINKY POLLEN	NA	NA	Procissi A1, Guyon A, Pierson ES, Giritch A, Knuiman B, Grandjean O, Tonelli C, Derksen J, Pelletier G, Bonhomme S.KINKY POLLEN encodes a SABRE-like protein required for tip growth in Arabidopsis and conserved among eukaryotes.Plant J. 2003 Dec;36(6):894-904	AAGATGAAGGTGAAGAGGAGATCGATGAGGTGGTTCCTGATGGAGTGGAGGAAGTAGAACTTGCGAAAGTCGAACTTGAACATAAAGAGAGGGATAAGATGTTGCTTCTTGATGATATAAGGAAGTTGACACAGAAGGAAAGTAACTCAAGAAACAAAAGTCTTGAAAAGGAAACTGACATTTTATGGATGATAACTTGTGGGAGGCCAATACTGGTGGAGGAATTGAGAAAAGGGTATCTAGATGTGAGACAATCAAGGAAGGCGGCGTATACAGCACTGAGGGTAGCAGTGAAGAATGCTGCAGAGCTAAGGTTGCTGGAGAAGGATAAGAACAAAAGACCATCCTCTGCTATGCGCATTTCCTTGCAGATAAGCAAAGTTGTTTGGTCTATGGTTT…
TC165145	17.45	13.97	0.18	4.99	0.16	-2.64	0	0.00066		Putative caffeoyl-CoA O-methyltransferase At1g67980	GO:0005829(cytosol),GO:0009809(lignin biosynthetic process),GO:0042409(caffeoyl-CoA O-methyltransferase activity)	NA		ACCAGGAGAAGTTCGGCTCATTATTGGAGCCGGGGAAAGCGTAACATTTCTCTTAATTACAAAGACACCTCTAAGAATACTTCTCACAATCACGAGACTGAGATGTCGGATGAAATACCTCCGAAAGGGATCCTCAAGAGCGAAGCTCTGAGACAGTACATCTTGGAGACCTCAGCATATCCAAGAGAGCATGAGCTGCTCAAGGAGCTTCGGAAAGTAACAGAAGAGAAATTTGGGAACTTAATCGAAATGGTGATTCCAGTGGATGAGGGCATTTTTCTATCGATGCTTTTAAAGATCATAAACGCTAAGAACACTCTTGAGCTCGGTGTTTTCACTGGTTACTCTCTTCTCACCACGGCCCTTGCTTTGCCTGAAGATGGTCGCATTACTGCAATT…
EV151206	1.7	3.32	0.59	0.45	0.16	-2.61	0	0.03955	Brassica napus cyclin-A3-2 (LOC106434699)	Cyclin-A3-2	GO:0004693(cyclin-dependent protein kinase activity),GO:0005634(nucleus),GO:0005737(cytoplasm),GO:0051726(regulation of cell cycle)	NA		TGTATACAAAACGATACTTGAATGACAAATCATATAACACACATGCATAAATTATTTTTCACTTCAATAGTTCTTACTACACCAGGTTCAGCTATAGAATCTGTATACTACTTGACCAGCAAGTCGGGTAACATTTGCCAGAGATAAACAAAACCTCAGCCAAAAGATAAGTTTCAGATCAAATGGTCACATCCTCCCAAAAGGTAACTGGCAGCTCTGGTGATACAGGCAAGGTCGCAACACACTGGAACTTGTGGTGCTTGTATTTATCTCTTACAGCTTGTAAAGCACCTCCTCTTCTGCTCAAATACAAGTCATGTATGGTTCCAACACACTCTTGAAGATC
TC167604	3.62	1.4	0.33	0.75	0.16	-2.61	0	0.02206	Brassica napus photosystem II CP47 reaction center protein (LOC111205513). Chloroplast genome	psbB	GO:0005515(protein binding), GO:0016168(chlorophyll binding), GO:0045156(electron transporter, transferring electrons within the cyclic electron transport pathway of photosynthesis activity),GO:0009767(photosynthetic electron transport chain), GO:0009772(photosynthetic electron transport in photosystem II),GO:0010207(photosystem II assembly), GO:0015979 photosynthesis, GO:0018298 protein-chromoph…	NA		GGATGGAATTTCAATGAATTAGACTGAGAAGAATCTTGAAGTGCTAGCTTTTTGTTCGATACAAAAAAGTAAAGTATGTAGGTCTAAAATTTTGCACCTATTCTCCTTTGGTAGTTCGACCGCGAAATTTTTTTCTGCATTGTATATTTCCGGAATATGAGTGTGTGACTTGTTAGAATTGACCCTATGGATAGTACAGAGAAGGGGGTCTGTCATCTTTATCAAGATGGTTTTATTTCGTCGGATATTCATTCGAGTATCTGGAGCACGAAATAGATCAAATAGATCACAAAGTTTTCGAACTATGATTCATACTTAATACTTAGACCTCGTAGCCGGACTTCTTTCCGTTCTATCTTATAAATTTTCATAAATCAATTTTTTTCTGCTTTTAAACTC…
EE548357	12.71	10.92	1.51	2.93	0.16	-2.6	0	0.00323	chloroplast genes tRNA-Thr (trnT) and tRNA-Phe (trnF)	Chloroplast genes tRNA-Thr (trnT) and tRNA-Phe (trnF)	NA	NA		TAACTAAAAAAAGGGTAAGGGGTCCAACAGACTTTTTTAGGGAGTAGGGTTGGGGATAGAGGGACTTGAACCCCCCCGGGGGGGGGAGGCAACGGATTTTCCTCTTACTATAAATTTCATTGTTGTCAGTATTGACATGTAAAATGGGACTCTATCTTTATTCCCGTCCGATTAATAAGTTCCCCCAAGGATCTATCAAACTATGAAGTGAATCGTTTGATTCAACACAAGGGATTGAACTCCATTTGTTAAAACAGCTTCCATTGAGTCTCTGCACCTATCCCGCTTTCTAAACTCTGGTTTGTTCCCGTAACCCAGGATTTGGCTCAGGATTGCCCATTGTTAATTCCAGGGTTTCTCTGAATTTGAAAGTTATCACTTAGTAGGTTTCCATACCAA…
CX195872	16.11	8.94	1.9	3.13	0.17	-2.59	0	0.00667		Non-specific lipid-transfer protein 12	GO:0006869(lipid transport),GO:0008289(lipid binding),GO:0009505(plant-type cell wall)	NA		CAAAAATGGCGTTTGCTTCAAAGATCATCACATGCCTCCTCATCCTTACGATCTACATTGCAGCGTCCTCATTTACTTGTCTCACTCAGTTTCGTAGCCACATCCCACATTGCAGTCAAATCATTGAACCAAATGGCTCAGACCACACCAGATCGCCGACAAGTATGTGAGTGCCTTAAATCAGCCGGTAAGGAAATTAAAGGCCTCAATATCGACCTTGTGGCCGCACTCCCTACCACTTGTGGTGTTTCACTTTCATACCCCATTGGTTTCAACACCAATTGTGACAGTATATCGATTGCCGTGTGAAGGAGACTAGAGATGTACGAACGAATAATCAAAGTTGGCCCGACTTTAACCTAAACAATACTTCTGCTATTTTCTATTTTATGACTTGAG…
TC177265	12.89	10.17	2.44	2.38	0.17	-2.59	0	0.00806		NADPH-dependent 1-acyldihydroxyacetone phosphate reductase	GO:0003824(catalytic activity),GO:0005488(binding),GO:0005575(cellular_component),GO:0008152(metabolic process),GO:0016491(oxidoreductase activity),GO:0055114(oxidation-reduction process)	NA		AAATAAACCTTTTTCTTTTTTAATCTGAGTTCATAATGGGAAGCAGCGAGGAGATGCCAGTGGTGCTCATCACGGGATGCTCACACGGAGGAATCGGCAACGCGCTGGCTCGTGAGTTCTCGTGCGAAGGGTTGTCGTGTTGTGGCGACGAGTCGATCGCAGAGCACGATGGCTGATTTGGACGAAAGATCCCAAGTTTTTCGTACAAAAGCTTGATGTTCAGTCAGAACATAACGTGAATAAAGTCTTTTCGGAAGTTATCGATAAGTTCGGTCAGATCGATGTTCTGGTCAATAATGCCGGAGTTCAATGCGTCGGTCCACTCGCTGAGATTCCAATTCAGGCCATGGAGCACACCTTTAACACCAATGTGTTCGGTTCCATGAGGATGACTCAAGC…
EE468348	5.41	4.92	0.51	1.44	0.17	-2.57	0	0.00577	mitochondrial DNA	NA	NA	NA		CCAAGATCGGATATAGTTGGTTTTCTGTGAAATCTATTTCAGTAGAGCGTATGATGTCGATGGCTTGAGGTAGAGCACTCAATGGGTTAGGGTGGCCCTATTTCGCTTTACCAACCCTAGGGAAACTCCGAATACAGGTTGTTCTCGTTTGTACAGACAGACTTTTGGGGTGCTAAGATCTAAAGTTGAGAGGGAAACAGCTTAGATCGTACGCTAAGGTCCTTAAGCAATCACTTAGTGGAAAAGGAAGTGATTGAGTGATGACAACCAGGAGGTGGGCTTGGAA
EV009143	4.44	3.59	0.34	1.25	0.17	-2.57	0	0.00865		Protein DMR6-LIKE OXYGENASE 2	GO:0005506(iron ion binding),GO:0009813(flavonoid biosynthetic process),GO:0016491(oxidoreductase activity),GO:0045431(flavonol synthase activity),GO:0055114(oxidation-reduction process)	NA		GTTATAACCGTCTTGGCACAAGATAGTGTGGGTGGGTTACAAGTGAGCCGTAGATCAGATGGACAATGGTTCTCTGTGAAACCGAACCCTGATGCTTTCATCATTAACATTGGCAACTGCATGCAGGTAAAAGACATCAACTTTGAATGTTATATTGAATGGCTGACCCTGACATTTTAGAGGACTTAATCAATTTAATAAAAAAAATTTTAACAATTTAGGGGTCTATGTGTATATAGATAAACTCGAAATATTTTGGGGTCTAGTGTAACTTGGTCATATAATATTTGTTGTGTGGAGTAGGTATGGACAAATGACAAGTATTGGAGTGCAGAACATAGAGTGGTAGTGAATTCAAGCAAAGAGAGATTCTCAATGCCATTCTTCCTTTTCCCATCC…
EE569669	10.2	8.72	1.21	2.55	0.17	-2.54	0	0.00952	mitochondrial DNA	NA	NA	NA		CCTGGAAGTTTCAACCTTCTTGACTATGACAAGAGTCGCGACTATAAACAGACTCGTGACTATGGCAGGTCGGTACGCTCTGCTCTCTCGCGACCCCTACTCTAATCAAAAGACTAAAGGCCCCTACGGAGGTTCGCCAAACTACGACGAGACTTTGGCCTTTTGAAGCGCCAGTAGCGTAGGTCGACCGTGCCAGGCCGAGTCAAAAAGGCTTTGATGACTCAGGGTTCATATTAGGGAAAGGAGAGTGAGGGGTTCCTCCGTTCGACTAAAAGGAGAGTCGTCCCGATCATCCAATTCCCTCCAAGAGAGAGGGATGGTTTTGTAGTCAAAGCAACTTCGTCACTTTCGTGTACCCATCGGACGGCAGCCCTTTCGGGGTTTCCTTAGGGACCGATT…
EV070444	5.48	4.13	0.53	1.39	0.17	-2.54	0	0.00437	mitochondrial DNA	NA	NA	NA		TAGCTCCATGGCACCGAAAATGTATCAGGGCTCAAGTGATTCACCGAAGCGACGAGACCTTGCAAAGCTGGCGCTTCAAAAGGCCAAAGTCTCGTCGTAGTTTGGCGAACTTCAGTAGGGGCCTTTAGTCTTTTGATTAGAGTAGGGGTCGCGAGAGAGCAGAGCGTACCGACCTGCCATAGTCACGAGTCTGTTTATAGTCGCGACTCTTGTCACAGTCAAGAAGGTTGAAACTTCCAGG
EE548458	6.29	4.39	0.75	1.43	0.17	-2.54	0	0.01096	Brassica napus strain 51218 mitochondrion	NA	NA	NA		CCTGGAAGTTTCAACCTTCTTGACTATGACAAGAGTCGCGACTATAAACAGACTCGTGACTATGGGAGGGCGGTACGCTCTGCTCTCTCGCGACCCCTACTCTAATCGGGGGGGGGGGGGGCCCCTACGGAAGTTCGCCAAACTACGACGAGACTTTGGCCTTTTGAAGCGCCCGTAGCGTAGGTCGACCGGGCCAGGGCGAGTCAAAAAGGCTTTGATGACTCAGGGTTCATATTAGGGAAAGGAGAGGGAGGGGTTCCTCCGCTCGACTAAAAGGAGAGTCGTCCCGATCATCCAATTCGCTCCAAGAGAGAGGGATGGTTTTGTAGTCGAAGGGACTTCGTCACTTTCGTGTACCCCTCGGACGGCAGCCCTTTCGGGGTTTCCTTAGGGACCGAT…
TC168738	43.05	26.98	0.79	11.92	0.17	-2.53	0	0.00663		Cytochrome P450 98A8	GO:0008216(spermidine metabolic process),GO:0019825(oxygen binding),GO:0072532(tri-(feruloyl or hydroxyferuloyl) spermidine meta-hydroxylase activity),GO:0072547(tricoumaroylspermidine meta-hydroxylase activity),GO:0072548(dicoumaroyl monocaffeoyl spermidine meta-hydroxylase activity),GO:0072549(monocoumaroyl dicaffeoyl spermidine meta-hydroxylase activity),GO:0072550(triferuloylspermidine meta-h…	00360(Phenylalanine metabolism),00940(Phenylpropanoid biosynthesis),00941(Flavonoid biosynthesis),00945(Stilbenoid, diarylheptanoid and gingerol biosynthesis),01100(Metabolic pathways),01110(Biosynthesis of secondary metabolites)		GAGAACTTGTCTATTTTCTTCCACTCACAGAGTAAAAAATGATTCTATATCTAATTATATCTGTAATCACCATCATCATCACCACCAACATGCTTTATCAACGGTGGTGGGCATCCAACATACCTCCAGGACCAAAGCCACGGTTTCTGCTCGGAAACATTCATCAACTGAAACCACATTGGACTCATTCTTTCTCCGAATGGTCAGAAACTTATGGTCCCATCATATCTGTATGGTTTGGAACAAACCTCTCTGTCGTTGTCTCTAGCTCTGATTTAGCCAAACAAGTGTTGAAAGACAACGACCATCAGTTATGTAATCGAGAAAGGGTCGCAAAGATGACTCAGTCAGGTAATGATCTTGTTTGGTCTGACTACAGTCCACATTACGTGAAGCTGA…
TC189006	22.34	13.69	1.26	5.64	0.17	-2.52	0	0.00421		Gibberellin-regulated protein 10	GO:0003674(molecular_function),GO:0009739(response to gibberellin stimulus)	NA		GACTTCTTTTGCATTGTGCGTAAACTCTTGAGCTTTTGTCTTCATCTTCCAAAAGTAACAAACCTCATCAAATCAGATTAGAATAACTTCAACCTCGCTAAGAATGAAGATGAAATACGCTGTTGTACCATTCATCATAATCTCTCTACTCCTCTCATCTTTTTTGTTCATGCTTTCAGAAGCCTCACCATGTGACGGAAAATGCAATGCGAGATGTTCAAAGGCAGGAAGACAAGATCGGTGTCTCAAGTACTGCAATATATGTTGCGAGAAGTGTAACTACTGTGTTCCCTCGGGCACTTATGGAAACAAAGATGAATGTCCTTGTTACCGTGATATGAAGAACTCCAAAGGCCAACCCAAATGCCCTTGAACATGTTTTCAAGAACATCCTCGTGG…
EE564856	4.11	6.42	0.48	1.55	0.18	-2.49	0	0.00616	Brassica rapa subsp. pekinensis clone KBrH009B23, complete sequence	NA	NA	NA		ATCAACGCAGAATACGCGGGATTTTTGTTTGCGCCCCGTAATCTTAAAAGATGGGCGGGACAGACGCCAAGATAGAGAGTGTGGGCACACCCCACTTACTACTTTTGTTCTTTTTCATTTGGAAAAATCTCTTTCGGTTGCTCCCCCAATTTTACAGCTTTTACTTACTAGTACTGTCAAAAGTTTTTGCAATTATTTACGACAAAGAGTTAAAACAAATGAAAATCAATTCGCCCACCGTGGGGCTCGAACCCACGACCACAAGGTTAAGAGCCTTGCGCTCTACCAACTGAGCTAGACGGGCTTTGGTGATCTTTGCAATTGTTCGTCTTTGATTTACTAGCCAAATATTAACAAACTATGCTGACCAATATCAATACAAATGATTCGCTTATAA
EV159277	42.95	45.45	0.17	15.44	0.18	-2.49	0	0.00438	Brassica napus protein HOTHEAD (LOC106379311), transcript variant X2, mRNA	HOTHEAD	GO:0016614(oxidoreductase activity, acting on CH-OH group of donors),GO:0016832(aldehyde-lyase activity),GO:0050660(flavin adenine dinucleotide binding)	NA		GCTTCAAAAGATTCCACCATTGTTATACATAATAGAATCAAAACATGGACGGATGTACACATTCAGACTATTTTAGTTCACCCACCATACATTGATTAAAACAATTCCAAGTTCATGATTCTTTTAGCATATATCTCAAAAGTAATATCTAATCATGCTTCTTCTTCTTTCTTTTCGAGGAAAGCTTCCCTCTCTTTAAGAATCTTTTGTCCCATATACCTTCCAAGCATCATAACCGTAGCTTGAGGATTTGTGCCTGGAGACTTGAGAAATGTTGATCCATCGATAACCCTTAAACCATCAATACCTAAAACTTTGTAATTCTTGTCTACCACTCTTCCAATTTGGCAACCTCCATGGTAATGCCAAATAGTCATCACAGTGTCGATGCAAAATTGT…
EV066351	6.39	5.71	0.78	1.69	0.18	-2.49	0	0.00778	Brassica napus strain 51218 mitochondrion, complete genome	NA	NA	NA		TGCGTTCAGTCAATCTACGCAGAGTGAATCGGTCCCTAAGGAAACCCCGAAAGGGCTGCCGTCCGATGGGTACACGAAAGTGACGAAGTTGCTTTGACTACAAAACCATCCCTCTCTCTTGGAGCGAATTGGATGATCGGAACGTTCTGTCAATCGGAGAAGGTTTTTGGTGACAAGAC
CX192869	34.18	22.95	0.61	10.12	0.18	-2.48	0	0.00514	Brassica napus elastin-like (LOC111205751), partial mRNA	Elastin-like ATA20	GO:0003674(molecular_function),GO:0008150(biological_process)	NA		CCCACGCGTCCGCTTTTGCATAATTTCAACAATGGCCAAGCTCGCCGTTACCGTCACCATTCTCTTATGCACGTTGGCTCTCTCCGTCGTTGCCTCCAAGCCCGAAAATGAAATCATCGCCGATAGCCATAACACTTTATCTGCCGAATCCGACCCGTTTACTACAAACCCAACAACCTTTCCCGAATCTGGATCATCTGGACCCGAACTAACATCTTCCGATGAGATCACTGTACCGGTCAATTTAATGAATTTCCATCCGATCAATCGTCACTTCCCTAGGCGTCCCTTGACTTTCAACCGCCGTCCGTGCCACCACCGTCGACACGGGATGTTTGGTGAAGGCATTGGACGAGGTAGTGGTTCAGGGGAAGGGATTGGTATCGGTAGAGGAGGAAG…
TC164373	21.28	12.32	0.4	5.96	0.18	-2.47	0	0.00314		Uncharacterized protein PF11_0207	GO:0003674(molecular_function),GO:0008150(biological_process),GO:0009505(plant-type cell wall)	NA		GAGTAAAATGGGAAAGGGACACCAAGGCAAATGCTTTGGATTCGTCCTCTTACTATGCTTCTTCAGTTCAACTTTCGCACGCGGGATTCTTAAGGATCTAGACCATGTAGTGAAGCCTGGGAAGGTTAGTTTGAGGGAACAAGATCATGGCTTGTTCAGTCTAGAACCTGACCACAAAGTCAAGCCTGGTCATAAGCTGCAGTCCGCATGGTGGGGTGAGCCAGAAGAGCCTGAGGACAAGGTCAAGCCTGATCATAAACTGCAATCCATGTGGCGTGAGCTAGAAGCACCTGATCCTGAAAAAAAGCATGCTCATAAAGTAATGCCTGATTACAAAGAGAAGCTTAATGATGGTGGTAAAGAGAAGATTGATGACATAGAGAGGCCTGATCATAAAGT…
TC161682	13.16	8.49	0.65	3.67	0.18	-2.45	0	0.00454		Chalcone synthase	GO:0005515(protein binding),GO:0005634(nucleus),GO:0005783(endoplasmic reticulum),GO:0006979(response to oxidative stress),GO:0009611(response to wounding),GO:0009629(response to gravity),GO:0009705(plant-type vacuole membrane),GO:0009715(chalcone biosynthetic process),GO:0009733(response to auxin stimulus),GO:0009753(response to jasmonic acid stimulus),GO:0009813(flavonoid biosynthetic process),…	00941(Flavonoid biosynthesis),01100(Metabolic pathways),01110(Biosynthesis of secondary metabolites),04712(Circadian rhythm - plant)		ATACATACATAACTTGCTTACTACGCAAAGTTACACATCGATCTAACTCTAGTTAAAACCTAGTTGGTTTAATATGGTGATGGTGGGTACAACCTCTTCGTTGGATGAGATCAGAAAGGCACAGAGAGCAGACGGCCCTGCAGGCATCTTGGCGATAGGTACGGCCAACCCTGCGAACCATGTGCTCCAAGCGGAGTATCCAGACTACTACTTCCGCATCACCAACAGTGAACACATGACCGACCTTAAGGAGAAGTTCAAGCGCATGTGCGATAAGTCGACCATAAGGAAACGCCACATGCACTTGACCGAGGAGTTCTTGAAAGAGAACCCTAATATGTGTGCCTACATGGCTCCTTCGCTCGATGCTAGACAAGACCTCGTGGTGGTTGAAGTCCC…
TC189088	22.34	13.78	1.26	5.97	0.18	-2.45	0	0.00576		Gibberellin-regulated protein 10	GO:0003674(molecular_function),GO:0009739(response to gibberellin stimulus)	NA		AAACTCTTGAGCTTTTGTCTTCATCTTCCAAAAGTAACAAACCTCATCAAATCAGATTAGAATAACTTCAACCTCGCTAAGAATGAAGATGAAATACGCTGTTGTACCATTCATCATAATCTCTCTACTCCTCTCATCTTTTTTGTTCATGCTTTCAGAAGCCTCACCATGTGACGGAAAATGCAATGCGAGATGTTCAAAGGCAGGAAGACAAGATCGGTGTCTCAAGTACTGCAATATATGTTGCGAGAAGTGTAACTACTGTGTTCCCTCGGGCACTTATGGAAACAAAGATGAATGTCCTTGTTACCGTGATATGAAGAACTCCAAAGGCCAACCCAAATGCCCTTGAACATGTTTTCAAGAACATCCTCGTGGACATCATATCTATATACACAT…
CX193654	4.93	3.83	0.31	1.45	0.18	-2.45	0	0.01201	Brassica napus type III polyketide synthase C (LOC106443703), transcript variant X2, mRNA	Type III polyketide synthase C	NA	NA		GATTTCTCATGAGGAGCCTCTAAATGTGGCTACTGGCTATGGACCCGACATATGTGATTAACTAAGAAGTAAGAACAAATAAATAAAACAGTCTCTTTTGCTTTCGAGGCAAAAAAAAAAAAAAAAAAAAAATTACCCCCGGGGGGGGAAAAAAATATTTTTTTTTTTTGGGG
EL592975	14.93	9.18	0.71	4.16	0.18	-2.44	0	0.00897	Brassica napus non-specific lipid-transfer protein 12-like (LOC106443537), mRNA	non-specific lipid-transfer protein 12	GO:0006869(lipid transport),GO:0008289(lipid binding),GO:0009505(plant-type cell wall)	NA		AGAGAAAGACAAAGTGTTATTCCTGATGGTATGTTAGGCGTACATACATCAAAGCGCCGATAAAGAGAGAGAGAGCTCCTTTATCGTTATTACTTATTACCATATGAAATGGATGATTACATAATAAGAAACTCAAGTCATAAAATAGAAAATAGCAGCGGGATAATTATTGTTTAGGTTAAAGTTGGGCCAACTCTTCTTATTCGTTCGTACGTCTCTAGTCTCCTTCACACGGCAATCGATATACTGTCACAATTGGTGTTGAAACCAATGGGGTAGGAAAGTGAAACACCACAAGTGGTAGGGAGTGCGGCCAAAAGGTCGATATTGAGGCCTTTAATTTCCTTACCGGCTGATTTAAGGCACTCACATACTTGTCGGCGATCTGGTGTGGTCTGA…
EV070401	12.28	7.58	1.3	2.95	0.18	-2.44	0	0.00466	Brassica napus strain 51218 mitochondrion, complete genome	NA	NA	NA		GCAGCCCTGTAGATTCGTTCCTATGGTTCGATCCTTCCCAGTAAAACGCGGCGTGTTCGAATTCTGATCGCTTTTACGCGAGAAAGGGGGACCACCCTCTAAGCCTAAGTATTCCTCAATGACCAACCCCAGGGAAACTCCGAATACAGGCCGTTCTCGTTTGTACAGACAGACTTTTGGGGTGCTAAGATCCAAAGTCG
DW998940	19.32	14.39	2.01	5.09	0.18	-2.44	0	0.00753		Ribulose bisphosphate carboxylase large chain	NA	NA		ATTGATAGACAGAAGAATCATGGTATGCACTTCCGTGTACTAGCTAAAGCTTTACGTCTATCGGGTGGAGATCATGTTCACGCGGGTACAGTAGTAGGTAAACTTGAAGGAGACAGGGAGTCAACTTTGGGCTTTGTTGATTTACTGCGCGATGATTATGTTGAAAAAGACCGAAGTCGTGGTATCTTTTTCACTCAAGATTGGGTCTCACTGCCAGGTGTTCTACCTGTGGCTTCAGGGGGTATTCACGTTTGGCATATGCCTGCTTTGACCGAGATCTTTGGAGATGATTCCGTACTACAATTTGGTGGCGGAACTTTAGGCCACCCTTGGGGAAATGCACCGGGTGCCGTAGCTAACCGAGTTTATCTAGTGTATATACTGTTTTTGATAGATACA…
EE419470	27.15	25.49	2.3	8.3	0.19	-2.43	0	0.01873	Chloroplast genome	NA	NA	NA		TTTCTCTACCCCTTCTTACCCTACCGTCACATTGCTTCCTTGAACCGATAAAATCTTTCGGCTAACCTAGCCTCCTCCCCCCCTCGGGACCAACAAGGGGTATTACAGGAATATTCACCTGTTGTCCATCGACTACTCCTTTCGGCCTGATCTTAGGCCCTGACTCACCCTCCGTGGACGAACCTTGCGGAGGAACCCTTAGGGTTTCGGGGCATTGGATTCTCACCAATGTTTGCATTACTC
EV074306	5.96	4.49	0.87	1.43	0.19	-2.43	0	0.00713	Brassica napus strain 51218 mitochondrion, complete genome	NA	NA	NA		TTTTTAGTCGAGCTTCTCGATCTGTCATTATACCTTGAGAAGTTGAAAGGATTACAATTCCTATTCCGCCTAAAATTCGTGGAATTCGTTGAGAGTTAGAATAGATTCGTAGACCCGGTCGGCTTATTCTCTTTAAATTTAAAATCGTTTTATAGGATTCTTTCTTATTTCGTCTATGTCTTAGGGTTAAAATCAAAAAATATTGATTGTTTTCGCGATGTTTCCTTACGTTTTCGATAAAACCCTCTCTCTTGGAGCGAATTGGATGATCGGGACGACTCTCCTTTTAGTCGAGCGGAGGAACCCCTCACTCTCCTTTCCCTAATATGAACCTTGAGTCATCAAAGCCTTTCTGACTCGGCCTGGCACGGTCGACCTACGCTACTGGCGCTTCAAAAG…
TC164928	3.51	1.31	0	0.92	0.19	-2.42	0	0.03968		LOB domain-containing protein 20	NA	NA		GACAAGTACCTCTCATCAACTAAAGCTAATTAATTAATGCTGATTTGGTTATGGCTGATCAGCAGCGATCTGGCCACAACACCTCAGATTCTCGCCGGAAATCAGCAGCCGGGAGACGAACCTCACAACACACTACGACGTCATCATTATCTTCCGGTGGAGGAGCTATGGCGGCAGCTGCAACGACGGGGACAGGAACGGTCTCGCCTTGTGGGGCTTGCAAGTTCTTGAGAAGGAAGTGTGTGAGTGGATGCATTTTCGCTCCACATTTCGGGTCGGACCAAGGAGCGGCTAGGTTCGCGGCGGTCCATAAGGTATTTGGAGCCAGCAACGTGTCGAAACTGTTGCATCATATTCCGGTGAACCGTCGTCATGACGCTGTAGTTACGATTTCATATG…
EV080929	4.27	2.09	0.25	1.09	0.19	-2.42	0	0.03238		Gibberellin-regulated protein 10	GO:0003674(molecular_function),GO:0009739(response to gibberellin stimulus)	NA		GATTCCAAACAATCAGTTCATTTGCATTGTGTGCAAGCTTTCAGTTTTGTTTCTTCACCTTCCCAAACTCTTCTCAAAGTTGCAAACCTTTATCGAAGCAAATTATTTTAAAAAGAAGAATCAACCTCCCTAAGAATGAAGATGAAGTTGGTTGTCGTTCAATTCTTCATTATCTCTCTTCTCCTCTCATCTTCTTTGTTTACGCTTTCAAACGCAGATTCATATTTATATTTGGAATGATACATGAACTAGCACCATGCAATGGAAAATGCAATGCGAGATGTTCAAAGGCCGGAAGACAAGATCGGTGTCTCAAGTATTGCAATATATGTTGCGAGAAGTGTGATGATCATTGTGTTCCTTCAGGCACTTATGGAAACAAAGATGAGTGTCCTTGTT…
TC176115	4.27	2.09	0.25	1.09	0.19	-2.42	0	0.03012		Gibberellin-regulated protein 10	GO:0003674(molecular_function),GO:0009739(response to gibberellin stimulus)	NA		GATTCCAAACAATCAGTTCATTTGCATTGTGTGCAAGCTTTCAGTTTTGTTTCTTCACCTTCCCAAACTCTTCTCAAAGTTGCAAACCTTTATCGAAGCAAATTATTTTAAAAAGAAGAATCAACCTCCCTAAGAATGAAGATGAAGTTGGTTGTCGTTCAATTCTTCATTATCTCTCTTCTCCTCTCATCTTCTTTGTTTACGCTTTCAAACGCAGATTCATCACCATGCAATGGAAAATGCAATGCGAGATGTTCAAAGGCCGGAAGACAAGATCGGTGTCTCAAGTATTGCAATATATGTTGCGAGAAGTGTGATGATCATTGTGTTCCTTCAGGCACTTATGGAAACAAAGATGAGTGTCCTTGTTACCGCGATATGAAGAACTCCAAAGGCGAA…
TC168318	81.73	45.55	0.72	23.89	0.19	-2.42	0	0.03012		Short-chain dehydrogenase reductase ATA1	GO:0003824(catalytic activity),GO:0005488(binding),GO:0005575(cellular_component),GO:0009908(flower development),GO:0016491(oxidoreductase activity)	NA	TA1 (TAPETUM 1) expressed specifically in tapetal cells and may play a role in tapetum development. Lebel-Hardenack S., Ye D., Koutnikova H., Saedler H., Grant S.R. Conserved expression of a TASSELSEED2 homolog in the tapetum of the dioecious Silene latifolia and Arabidopsis thaliana. Plant J. 12:515-526(1997)	CGTCCGCTCAAACAAAACACTAAATAAGAAGGTAGCCATAATAACCGGAGGAGCAAGAGGGATCGGAGCTGCCACGGCGAGGCTGTTTACAGAGAATGGTGCATATGTCATTGTCGCGGATATACTGGATGAAGAAGGCGTCCATATGGCCGAATCCATTGGTGGGTGCTACGTGCATTGCGATGTATCAAAGGAGGCTGATGTGGAGGCGGCAGTGGAGCTGGCCATGAGACGAAAAGGGAGGCTGGACGTAATGTTCAATAATGCGGGAATGGCTGTGAACGAAGGTAGCATCATGGAGATGGACATTAAGATGGTAAACAAACTTGTTTCAGTCAATGTGAATGGTGTCTTGCTTGGCATCAAACATGCAGCTAAGGCGATGATCAAAGGAGGAGG…
EE438903	48.02	26.48	3.51	12.38	0.19	-2.39	0	0.02727	Brassica napus strain 51218 mitochondrion, complete genome	NA	NA	NA		GTGCAGGCCATTTAGGCCGTGCAGCCCCCCCCCCCCCCCCCCTGACAATAGCAGCGCCCGGAAGCTAAGTTGGTATGGAAGAACTGCTGCTTAGCGGGAAATCCTTCTCTATACAAGTTCTCGGAACAGGTTTTAAAACAGAACTTCCATAGGCGAGAGGGGGAAGCCCCCCGAGGGGTGGAGCCCTCTCGTACTAAACGAAACCCCTTGGAAGAAAAGAAAATGAAAGGAAATCAAGTCTTGGTTACCTAAAAAAAAAAAAAAAAAAAAAAACTGCCCGGCCGAGGCGGCCTCTCGGGGGGGACCCGGGAATCCCTAGGGAATTCCCGCGCAATTTAAATTCCCCCTAAAGGGGGGCGGATTA
TC182164	8.14	5.37	0.1	2.64	0.19	-2.37	0	0.04021	Brassica napus uncharacterized LOC106440386 (LOC106440386), mRNA	NA	GO:0003674(molecular_function),GO:0008150(biological_process)	NA		CAATACCAAAACACAGACTCTATTTACTCACAATATTACTTGACCCTTCAAGCTGGTTTCCATTCAAGAGAAAATACCATATCACAAAAATGATTAATCTTCGCATTCCTATTCTCGTTTCTTTTATGTTTTTCCTTGTTTTTATTTCGTCGTCCCTTTTGTTTGCTACGCCTATTTTTGCTGCTAGAGTAGGTCACTCTCTGGTACAAGAAGAGGCCACAAAGATTCCACAATATAATAGGCTTGAGGAGTCGGAGGAACCGGAGATTCCAGAAGATCCTGAGGTTCCTGAGGAGCCTGAGGAACCAGAGGAGCTACCAAAGGAGTCAGAAGAAGGGAGTTTTGAATTCCCCTCGTGGATCCCAAGCTTCCCTTTTCCCGGTACTAACGGCGGTTTAC…
CX191736	45.71	37.26	7.07	11.79	0.19	-2.37	0	0.00651		Protein RETICULATA-RELATED 2, chloroplastic	NA	NA		CACTTAAGCGCGGTGTGTTCGAAAAAAAACCGCTTTTACGCGAGAAAGGGGGACCACCCTCTAAGACCTAAGTATTCCTGAATGACCGATAGCGTACAAGTACCGTGAGGGAAAGGTGAAAAGAACCCTATGACGGGAGTGCAATAGATAACCTGAGATCCGATGCAAACAATCAGTCGAATGAGTAGTCAAGCGCACTCACTCTAACGGCGTACCTTTTGCATGATGGGTCACCTAGGAAATGGGAAGAGCGGCTTAAGCCATTAGGTGTAGGCGCTTTCCAAAGGTGGAATCTTCTAGTTCTTCCTATTTGACCCGAAACCGATCGATCCTCAACTTGACGCTCATGTACCTTTTAGCTCCCTCCGCAGCCTCCGCGGGGGCCTCGAATATCTTGCC…
EV006103	34.22	28.36	2.95	10.44	0.19	-2.36	0	0.01487	Brassica napus protein TIC 214-like (LOC111205512)	Translocon at the inner envelope membrane of chloroplasts 214	NA	NA		GTTCCCTGGGATTGGCTTTGGGCTTTTCCTGCGCAGCTTAGGTGGAAGGCGAAGAAGGCCTCCTTCCGGGGGGGCCCGAGCCATCAGTGAGATACCACTCTAGAAGAGACAGTGAGAGGAGAGAGATTTGTTGGTTTTTAATCTCATTTTGGTCCTTCGTTTAATTTATAAAAATTGTGTACAGAAGAGAGAAAAGAGTGTTGTTCGGTTTATTGTCTC
EV067482	29.33	24.86	4.8	7.66	0.2	-2.36	0	0.02181		Protein ROOT HAIR DEFECTIVE 3	GO:0005525(GTP binding),GO:0005737(cytoplasm),GO:0005774(vacuolar membrane),GO:0005783(endoplasmic reticulum),GO:0005886(plasma membrane),GO:0006888(ER to Golgi vesicle-mediated transport),GO:0009832(plant-type cell wall biogenesis),GO:0009932(cell tip growth),GO:0010053(root epidermal cell differentiation),GO:0030036(actin cytoskeleton organization)	NA	DEFECTIVE IN MERISTEM SILENCING 3; Component of the RNA-directed DNA methylation (RdDM) machinery, probably by facilitating an RNAi-mediated epigenetic modification involving secondary siRNAs and spreading of DNA methylation, thus leading to gene silencing. Involved in the assembly of RNA polymerase V (Pol V) transcription initiation or elongation complexes at the chromatin, as a component of the…	TAAACCGTGAAAACGGGGTTGTGGGAGAGCAATAAAAGCGTCGTGCTGCTAGGCGAAGCGGTGGAGTGCCGCACCCTAGATGGCGAGAGTCCAGTAGCCGAAAGCATCACTAGCTTATGCTCTGACCCGAGTAGCATGGGGCCTTTTAGCGCAAAACAGATGTGGCAAGTCATCAAAGACAACAAAGACTTGGACCTTCCGGCTCACAAGGTCATGGTAGCAACTGTGCAATGCG
EE469189	38.04	31.43	4.4	10.89	0.2	-2.36	0	0.02259	Brassica napus strain 51218 mitochondrion, complete genome	NA	NA	NA		CAGTAGAGCGTATGATGTCGATGGCCCGAGGTAGAGCACTCAATGGGCTAGGGTGGCCCCATATAAAATTAAAACCCCAGGGAAACTCCGAATACAGGCCGTTCTCGTTTGTACAGACAGACTTTTGGGGTGCTAAGATCCAAAGTCGAGAGGGAAACAGCCCAGATCGTACGCTAAGGTCCCTAAGCAATCACTTAGTGGAAAAGGAAGTGATCGAGCGATGACAACCAGGAGGTGGGCTTGGAAGCAGCCATCCTTTGAAGAAAGCGTAATAGCTCACTGGTCTAGCTCCATGGCACCGAAAATGTATCAGGGCTCAAGTGATTCACCGAAGCGACGAGACCTTGCAAAGCTGCTTTTCAAGTGTCAGTAGCGGAACGTTCTGTCAATCGGAGAAGG…
EE470361	30.65	24.93	3.82	8.61	0.2	-2.35	0	0.01829		Agmatine deiminase	GO:0005575(cellular_component),GO:0006596(polyamine biosynthetic process),GO:0009793(embryo development ending in seed dormancy),GO:0047632(agmatine deiminase activity)	00330(Arginine and proline metabolism),01100(Metabolic pathways)		GATCCTGGCTCAGAAGGAATGCTAGCTATATGCTTAACACATGCAAGTCGAACGTTGTTCCCTGGGAGCTAGTCAGAAGGAATGGAGGAGTCACGAGAATCGCCGCCGGCGGAACACGGCTTCTACATGTCGGCGGAGTGGGAGCCTCATGCTCAAACTTGGATCGGCTGGCCTGAACGGCAAGATAACTGGAGGCACAACGCTCTACCAGCACAACGAGTGTTTGTAGATGTTGCAAAGGCTATCTCAATGTTCGAACCTGTGACAGTCTGTGCAAGCCCCTCTCAGTGGG
EV009070	35.31	29.66	5.68	9.31	0.2	-2.34	0	0.02999	Brassica napus DNA ligase 1-like (LOC106429509), misc_RNA	DNA ligase 1	GO:0005829(cytosol)	NA		TAAACCGTGAAAACGGGGTTGTGGGAGAGCAATAAAAGCGTCGTGCTGCTAGGCGAAGCGGTGGAGTGCCGCACCCTAGATGGCGAGAGTCCAGTAGCCGAAAGCATCACTAGCTTATGCTCTGACCCGAGTAGCATGGGGCACGTGGAATCCCGTGTGAATCAGCAAGGACCACCTTGCAAGGCTACGGAAGGGAAAAAAGAGGAGGAGAAGGCTGGAGGTAAGGAAACAGAAGAAGAGCCTAAGAAGGCTGAACCAGATACGATGGAGATAGATGCTGAGAAAAAGAAAGATGAAGAGTTAGAGGTTAAGAGCAATGAAGACGATGCTGGGACTGATAAAATGGAAGAGGACGTTACTGTGACCAAAGATGAGGGACAAGCAGAGGCTACCGA
CX191785	12.61	7.6	3.05	2.19	0.2	-2.34	0	0.04768		Non-specific lipid-transfer protein 12	GO:0006869(lipid transport),GO:0008289(lipid binding),GO:0009505(plant-type cell wall)	NA		ATTATTTTCTCTCAATCTTGGCCGAATTACTTGATCTGCAGCCTCCTGCTAAGGATGGCACAATCACCGAATCAGTTGATGTGCAGCCTCGTGCTAAAGATTTTACAACTTGGCTCGCAGAAGTTTGGCCGAATCACTTTATACCCATTGATCTGAGACCATCCGTTCAAGCAGATGTGTTGGGAGAAGCAGCTCATACATCGGATGAGCAATCTGCAAAGGAAAAAGATAATACCTCTGAAGCCTACACAGTGCCACTCCCATTTGACGTAATGAGAAAAATATTATCAAGGTGTGAGGTTGAAGATCTTGTGCGGTTCAGAACGGTGAACAAAGAAATCAATGCATACAGCTACTTGACCAACGGTGGTCCATTGCCGTCAAGCTGCTGTGTGGCAG…
GT080283	2.43	1.4	0	0.79	0.2	-2.34	0	0.04104	Brassica oleracea var. oleracea uncharacterized LOC106317697 (LOC106317697), ncRNA	NA	NA	NA		ATATATGCTGGAAAAACAAAAAAAGCTATTAACGAATCTTTTTTATTTGTCAACCAGGAGTTGGGTTCGGGCATTCGGCCCTACTCCATCTAGGCCCGGAGCCAGCCTGTGTCTGTACCTGTTAAGGCCCTGGACACTCCTCCCACGGTGCATCAAACCCGGGAGCACAACAACACCAACGCCTGCGCTTAAACCAACCAGGCTGCCACATCCGTGGTTTTTTTTTTTTTTTTTTTTAAATGGAGCTCAGAATGGTGGCCATGTCATCTGATAATCAGAATAAATGCGAAGGACCCAACCAACGCCAAGCCTTTATCTTCACAGCTCAGATCTGCACCAGCCGGTAATCGAACCCGGTAATTAACGAATCTTGATTAACCAATACACACAAATCTGCCA…
EV079537	23.53	17.78	2.64	6.75	0.2	-2.32	0	0.04499	Brassica napus strain 51218 mitochondrion, complete genome	NA	GO:0003674(molecular_function),GO:0005575(cellular_component),GO:0008150(biological_process)	NA		CCAGGTTTCATTCGATTTCTTGTGGATTGGATGATGGAAAAACCAGCAAGCCCCTCTTCTTTCAGTCGAGTTACTTCGTACCTCTTCTTTCAGATTCCTAAAGGGCGCTGTGAACTGTAATTGTGAAAAGGTTGGAAGATCTGGCCAAAGAAGGTGATAGCCCTGTAGATTCGTTCCTATGGTTCGATCCTTCCCAGTAAAACGCGGCGTGTTCGAATTCCGATCGCTTTTACGCGAGAAAGGGGGACCACCCTCTAAGCCTAAGGTCCCTAAGCAATCACTTAGTGGAAAAGGAAGTGATCGAGCGAT
TC162577	24.33	46.17	12	6.04	0.2	-2.32	0	0.01425		Ribonucleoside-diphosphate reductase small chain C (TSO2/At3g27060)	GO:0004748(ribonucleoside-diphosphate reductase activity),GO:0006260(DNA replication),GO:0006281(DNA repair),GO:0007275(multicellular organismal development),GO:0009186(deoxyribonucleoside diphosphate metabolic process),GO:0012501(programmed cell death),GO:0016491(oxidoreductase activity),GO:0046914(transition metal ion binding),GO:0051726(regulation of cell cycle)	00230(Purine metabolism),00240(Pyrimidine metabolism),00480(Glutathione metabolism),01100(Metabolic pathways)	Provides the precursors necessary for DNA synthesis. Catalyzes the biosynthesis of deoxyribonucleotides from the corresponding ribonucleotides. Involved in DNA damage repair and programmed cell death inhibition. Expressed predominantly at the S-phase of the cell cycle. Arabidopsis ribonucleotide reductases are critical for cell cycle progression, DNA damage repair, and plant development." Wang C.…	CGGCACGAGGCACATCTCTACATTAATCTTATCATCATTATCCAAAAGAATGCCTTCCATGGCAGAAGAGCCGCTCCTCACCCCAACCCCAGACAGATTCTGCATGTTCCCGATCCAATACCCGCAGATCTGGGAGATGTACAAGAAGGCCGAAGCCTCTTTCTGGACCGCCGAAGAAGTCGACCTCTCCCAAGACAATCGCGACTGGGAGAATCTCAACGACGGAGAGCGCCACTTCATCAAACACGTCCTCGCCTTCTTCGCCGCCTCAGACGGAATCGTTTTGGAGAATCTCGCCTCGCGGTTCATGTCCGACGTGCAAGTCTCCGAGGCGCGTGCCTTCTACGGGTTCCAGATCGCGATTGAGAATATCCACTCAGAGATGTACAGCCTCCTGCT…
FG564312	2.21	2.03	0	0.88	0.2	-2.3	0	0.03915	Brassica rapa subsp. pekinensis clone KBrB069F08, complete sequence	NA	NA	NA		CACATTTGGTTTGGAAAGAAGAGTCTAATTTGCAATTTTTTTTTTTTAATTTGCAATTACTTGATTCCTGTGAATGGATCAAGGAATCTATTGTTAGTCTAAAGAGATTATGGATTATTTTGTATCCTGCATGCTTACGTACACCTTCGTAAGCTTTCTCTGCATCTTAACCTCCGAAGATTCTTTGTTTTCTTTTATAAAGAATCTTCCTTGAGTAGGCAGATACATCTACCACTCTCCCAATCGTTTTTTATAATTCGTCCTTTTCTATTTTTTTTTCTATTATTAATATCTTTTAAAACTTGTTAATTGTCTATATGATGGAACAAATCACTAGGATTCCCAATGATAAAATATGTGATCATTATCAGCTACTTTTGACTCATTCATCATCAATCT…
EV079182	11.87	8.59	1.16	3.53	0.2	-2.29	0	0.01139	Brassica napus strain 51218 mitochondrion, complete genome	NA	NA	NA		GCTGCCACGATCCACTGAGATTCAGCCCTTTGTCGCTAAGATTCGAATGAACCTTGAGTCATCAAAGCCTTTCTGACTCGGCCTGGCACGGTCGACCTACGCTACTGGCGCTTCAAAAGGCCAAAGTCTCGTCGTAGTTTGGCGAACTTCAGTAGGGGCCTTTAGTCTTTTGATTAGAGTAGGGGTCGCGAGAGAGCAGAGCGTACCGACCTGCCATAGTCACGAGTCTGTTTATAGTCGCGACTCTTGTCATAGTCAAGAAGGTTGAAACTTCCAGGAAAAAACTTCGAATTGGGAGGGCGATCCTCCCGGTGAACTGAC
EV099513	16.19	11.52	1.42	5.01	0.21	-2.27	0	0.01207		Type I inositol polyphosphate 5-phosphatase 12	GO:0004445(inositol-polyphosphate 5-phosphatase activity),GO:0008150(biological_process),GO:0080008(CUL4 RING ubiquitin ligase complex)	NA		AATCGAGGCAAACTCTGAATACTAGATATGACCTCAAAATAACTGGGGTCAAGGTCGGCCAGTGAGACGGTGGGGGATAAGCTTCATCGTCGAGAGGGAAACAGCCCGGATCACCAGCTAAGGCCCCTAAATGACCGCTCAGTGATAAAGGAGGTCGGACGCGTGGGGTTTATTCTTTCCAGGTGATGCCAGCTGCAGGAACTATAAAACCGGATAGTTCCGTGGAGGTCACGGTTCACCATGAGGAGTTCCATACATTGGAGGAGTTTGTAGATGGGATTCCTGAGACTTGGTGGTGTGAGGACACATGGGATAAAGAAGCAATACTTGTGGTGAATGTGCAAGGAAGTTGTTCAACTGAGACTGTGTGCCATAAGGTTCATGTTCGTCACTGCTTCT…
EV020973	3.51	10.08	2.78	0.96	0.21	-2.26	0	0.03516		Cell division control protein 45 homolog	GO:0003674(molecular_function),GO:0005575(cellular_component),GO:0006279(premeiotic DNA replication),GO:0048229(gametophyte development)	NA		GTATGGTTTAAATGATTTCTACTTCAGGAGCTTCTTGCGGCTTCATGGATACAGCTCAAGAGTCTCTGCTGCTGATGTTGTCTACGGTATTACAGCGCTTCTTGAATCGTTTCTTGGTTCAGGTGGCTGCTCTGCTTCACAGCAGTTTGGAGAAGCTTATGATGCTTTGTCCTTGAACAATCTTGATAAGCTTCGGTCTGGGATGCAGCAAGCAATCAAGGTTCAAAGAGCGATTCTCAGACAAGGAAGTGCAGCAATTACCAAGACAGGATGCATCAGAAGTGGAAGGAAGTTCAGATGGGTGAAGGTTGAGGATTCCATTGACGCTAAGTATTTGGGATATCCTCAGGCTTTGACTAAGTTCTGTTACTTTCTGATGGATGCTTTGAGGGAGAAAGG…
TC172373	7.8	6.78	0.67	2.69	0.21	-2.25	0	0.01321		Cysteine proteinase inhibitor 2	GO:0004869(cysteine-type endopeptidase inhibitor activity),GO:0008150(biological_process)	NA		GACACACAAAAAGCACTGCACATAACAAAGAGAGTTTAAAAGGAAAACATAAAGTATCAAACTGAAGCCAAAATAGACAAAAGTAAGAAGCAATGTCAAAGGTTTCTCTTATTAGATTGTCATTGTTAGGGTTTCTAGTGATCGCCGTCGTCACTCCATCGGCGAACGCTACAAGAAAGTCCGTCGTTCTTGGAGGGGAGGCAGACATTCCGAATGTTCAGACCAACATAGAGATTCAAGAACTTGGAAGGTACTGCGTGGAGCAATTTAATCTAATGGAAGAGAGCGAGCAAGGAAACGCAGAATCCATTGCGGATACCGCCGTGTTGAATCCGTTGAATTTTAGTAGAGTTGTGTCGGCTCAGAAACAGGTCGTGGCTGGTCTAAAATACGATCTAA…
TC182669	13.02	18.21	4.37	3.72	0.21	-2.25	0	0.02451		14 kDa proline-rich protein DC2.15	GO:0006869(lipid transport),GO:0008289(lipid binding)	NA		GACACTTTAAAATCAACAAAATACAAAAAAAAAAATGGTCTCAAAGAGCTCAACCACCATTAGCCTCATCATCATCTTCCTCATCTTCAGCCTCGCTGAGGCTGACCTCTTTCTCTCGCCTTCACCGGGCTTTGGTACGTGTCCTAGAGATCCATTGCAACTTGGTGTATGCGCCAATGTCCTTGGCCTAGCCAATGTCATTGCTGGCGACACCAGAGCACGGCCGTGTTGCAGTGCTATCACTGGCCTTACGAACGTCCAAGTAGCCGATTGCCTCTGCTTTGTCTTCAGGCCACTTCCTTTGGTTTACGGTATCGATAAGGCCGTTAGAACAATATTTTTCGCTTGTAATATGGTTTTTCCTATTGGCTTTCAGTGTCCACCACCACCAGTATCTAG…
EE505965	31.68	25.07	4.8	9.14	0.21	-2.24	0	0.03682	Brassica napus transaldolase-like (LOC106401634), mRNA	Transaldolase-like	GO:0004801(sedoheptulose-7-phosphate:D-glyceraldehyde-3-phosphate glyceronetransferase activity),GO:0005975(carbohydrate metabolic process),GO:0008152(metabolic process),GO:0008270(zinc ion binding),GO:0009507(chloroplast),GO:0009570(chloroplast stroma),GO:0009941(chloroplast envelope)	00030(Pentose phosphate pathway),01100(Metabolic pathways),01110(Biosynthesis of secondary metabolites)	Probably involved in the regulation of endogenous processes and in defense against pests and pathogens	CCCAAACCGACACAGGTGAACAAGTAGAGTACACTAGGGCGCTTGAGAGAACCATGTCGAAGGAACTCGGCAAAATGACCCCGTAACTTCGGGAGAAGGGGTGCTCTCCTATCTTTTGATTAGGAAAGCGGCACATACCAGGGGGTAGCGACTGTTTATTAAAAACACAGGACTCTGCTAAGTGGTAACACGATGTATAGAGTCTGACACCTGCCCGGGCGGCCGCTCGAATACTCAAGCTATGCATCCAACGCGTTGGGAGCTCTCCCATATGGTCGACCTGCAGGCGGCCGCGAATTCACTAGTGATTAGCGTGGTCGCGGCCGAGGTACAAGCTTTTTTTTTTTTTTTTTTTTTTTTTTTTTGGCACAAGAAAATGAAATAACGCAAACAAAGAGG…
TC168957	27.26	16.99	0.21	9.5	0.21	-2.23	0	0.01132		4-substituted benzoates-glutamate ligase GH3.12	GO:0005829(cytosol),GO:0009733(response to auxin stimulus)	04075(Plant hormone signal transduction)		GGGGATGTTTTACGAGTAACTGGGTTTCTACAACAACGCCCCACAATTTTATTTTGTAGGAAGACAAAAAGTTGTTCTAAGCATGGACATTGATAAGACCTACGAAGAAGACTTGCACAAGGCAGTAACAAGCGCAACACATTTACTCGAGCCACATGATCTAATGCTCATCGATTTCACTAGCCGTGTGGATTCCTCCTCGTTTCCAGGACACTACGTGATCTATTGGGAACTCGGTAGAAAACTCAAGGACGCGAAAGTCGAGCCCCACCGCCATGTCTTAGAAGAATGCTGCTTCACCATTGAGAAGTCTCTCAACTCTGTCTACAGAAAGTTACGTAAGAATGATGGTACCGTTGGACCCCTTGAGATTAAGGTTGTTAGGCGTGGCGCTTTCGA…
CN831077	40.45	27.02	3.18	12.78	0.21	-2.22	0	0.03751		Late embryogenesis abundant protein 6	GO:0003674(molecular_function),GO:0006970(response to osmotic stress),GO:0009414(response to water deprivation),GO:0009506(plasmodesma),GO:0009793(embryo development ending in seed dormancy),GO:0048316(seed development)	NA		AAGGATTGACAGACTGAGAGCTCTTTCTTGATTCTATGGGTGGTATGTGAAGCAAAAGCGGCTGAGAAGGCGGAGCAGGCGATGGCACGTACAAAAGAGGAAAAAGAGATAGCACACCAACGTCGAAAGGCCAAGGAAGCAGAGGCTAACATGGATATGCACATGGCTAAAGCTGCTCATGCCGAGGAAAAGCTTATGGCTAAGCAATCTCACTACCACCTTTCTGATCAAGGTCACGTGACTCATGGTGCCCCTGTGCCGGCTCCTGCGCCAGTTATAGGACATGGTTACAGGCATAATCCTCCCGGGGTCACATCTGTACCACCCGCGGCGTACCCTCCTCCTCCGACGGGGCCTCATCATCATCATCCTTATGGAAACGTTTAGTGACTTCTTTAT…
EE449123	23.64	33.7	1.4	11.21	0.22	-2.21	0	0.02168	Brassica napus growth hormone-regulated TBC protein 1-like (LOC106397061), mRNA	Growth hormone-regulated TBC protein 1	GO:0004672(protein kinase activity),GO:0004674(protein serine/threonine kinase activity),GO:0005634(nucleus),GO:0006468(protein phosphorylation),GO:0009875(pollen-pistil interaction),GO:0016020(membrane),GO:0016301(kinase activity),GO:0019199(transmembrane receptor protein kinase activity),GO:0046777(protein autophosphorylation)	NA	May act as a GTPase-activating protein for Rab family protein(s).	GAAGGTCACGGCGAGACGAGCCGTTTATCATTACGATAAGGTAACGGAAGGTGCACGGAGAGCTGCTGAGCAGGATGCAGCAGCGCAGAGACATGCTGCCCAAGTGCTTCAGGACAAATATGAGGAAGCTGTTGCTGGGCTTGCTGAGATGGAGGAGAGGGCAGTAATGGCAGAGTCAATGTTGGAGGCGACTTTGCAGTATCATAAAGCACAACCTTCACCACGCTTCATCTTCACTCCGAGTATCAAGAGAACTTCCGCTGGCTACGCAGTAACCTGGCCGTTTAGGTTGAGGTATAAATACTGCTTCACTTCCGAGCATCAAAACTACTGACGACATCATTGGTCTATCCTCTACATGTTCTTGAACACACAGGAGGCCAATTTGTAAG
FG569371	26.79	34.76	1.23	12.24	0.22	-2.21	0	0.0098	Brassica napus fibrous sheath CABYR-binding protein (LOC106349079), mRNA	Fibrous sheath CABYR-binding protein FscB	NA	NA	FscB may be involved in the later stages of fibrous sheath biogenesis and spermatozoa capacitation. Inhibits ROPN1 and ROPN1L SUMOylation. Binds calcium	GAAGGTCACAGCGAGACGAGCCGTTTATCATTACGATAGGTGTCAAGTGGAAGTTGCCGTGGAGAAGGCTGATGAGTAAATCTGAAAGAAAGAAGTACACACTATTCGCTACTTTATAAGTACGTTGCGTCTTTGCTTTGTTGTTCTGAGTCTGTCACTCTTGGTGGCCCCTTTTGCATCATCACCCACCCTCTCTTTATTCCCTTTCAATGTTTAATATTATGAATCCTCTT
CD841584	16.82	16.65	3.03	5.27	0.22	-2.21	0	0.01108		GDSL esterase/lipase At2g42990	GO:0004091(carboxylesterase activity),GO:0006629(lipid metabolic process),GO:0016788(hydrolase activity, acting on ester bonds)	NA		TCGGCTCATTANTTGGCCGGGNATCTCGGCCCGCCGAAAAGCATCAAACATCATCAGAGAGTCGCTGTACTTGGTCAGCATAGGAACCAACGACTTCTTAGAGAATTATTACACCTTGCCGGACAGAAAATCTCAGTCCAGCATCAGTCAGTACCAAGACTTCCTCATAGGGATCGCCGAGATGTTCTTGAAGGATCTTTACAAACTTGGTGCTAGAAAAATGTCTTTCACCGGAATATCTCCAATGGGATGTCTTCCACTAGAAAGAGTGGCGAATCTTGACGACCCTTTCAGCTGTGCTACGAATTACAACGACTTGGCGATCGATTTTAACGGGAGGTTGAGGAGATTAGTGAGGAAGCTGAATCAAGAACTCTCTGGAATGAAGATATATTTCGC…
TC163783	7.34	7.06	1.03	2.52	0.22	-2.19	0	0.02073		Embryo-specific protein ATS3	GO:0003674(molecular_function),GO:0031225(anchored to membrane),GO:0080167(response to karrikin)	NA		AATTCGGCACGAGGCTCTTCTCTCTCTCATCCATCCTCCTTCTCCTTGTGCTCTCCTTCACTAGTCCCATTCTCTCCATCTCTGATCAGCCATTATTAATCTCTTCTGTTGTTCCTGATGAAGAAGAAAGCTGCCCTTACACTGTGATTGTCACCACGAGCTGTTTCTCCCCTGATTTGTCAAGGGATCAGATCACATTCGCTTTGGGTGACGCTGACGGCAACAAGGTGGTCGCACCGAGACTAGATGAACCGTTAACTGGTGGAGGAGGTTTCGAGAAATGTTCATCAGACACATTCCAAGTCAAAGGTCAGTGTCTCGACACCATCTGCTCTCTCTACATCTACCGTTCCGGTCTAGACGGTTGGATCCCCGAGACAGTCGAGATCTACGAGGAAG…
EV188133	13.65	10.83	1.7	4.35	0.22	-2.19	0	0.01919	Brassica napus voucher DAO:EX-20 AC Excel Canola ribulose-1,5-bisphosphate carboxylase/oxygenase large subunit (rbcL) gene, partial cds; chloroplast	Ribulose-1,5-bisphosphate carboxylase/oxygenase large subunit (rbcL)	NA	NA		CGTCCATAGGGCGGGCCAACCCCTAGTTTATTGTATAATACTAACTTAAGTACAAATCAAGTGGTGGATTCAGAGTCACCACGACCAAAGGCAACCTCGTCCATGCTCTGCCCTACGCGGCGGTATCTACCTCCGGCTTCCACAAACCCCGGACAAGGCCGGTAAGCCTTAATGGGCCACCAACCGAAGCCAGGGACAGTAGCAATGCCTCCTTGAATCCGCCCGTCGCCGTTGCAACCATTCTCTTTCAACTTGGATACCATGAGGTGGTCCCTGGAAAGTTTTAGTATAAGCCGGAGGGATTCGCAGATCCTCTAGACGTAGAGCAGCCAGGGCTTTGAACCCAAATACGTTACCCACAATTGAGGTAAACATGTTAGTAACAGACCCTTCTTCAAA…
EV071607	6.28	4.71	0.59	2.16	0.22	-2.18	0	0.03801	Brassica napus var. napus clone 92_2 18S ribosomal RNA gene, internal transcribed spacer 1, 5.8S ribosomal RNA gene, internal transcribed spacer 2, and 26S ribosomal RNA gene, complete sequence	NA	NA	NA		GCTGCCACGATCCACTGAGATTCAGCCCTTTGTCGCTAAGATTCGAGTACGTATGTGTTTTATTACTTGTTTATTTAAAAAAAAAAATCATCAAATTTTCGTTGACCAAACATTAATTTCAAAGATGATGATTACAGAAAATAAAATGAGCCATATATAGGTTAGCCAATTATATTAAAACCATACAAGTCATTCATTCTTTTTTTTATTTTTCTCGTCGTTTATTATAGGGTTATTTTTCTGTGTAACCAAATTTTGAATCAAAATTAAGAATATAACAATGATTTTGACATAATTAATTCACTAACATTTAACACTCATTTCAGTCAGTTATACTCTTATTTTGTGTAATTACCCGGTAAAAGAAGGAGAAAACAAATGACATTGTATGGACAAAAA…
EE473414	5.54	3.29	0.38	1.77	0.22	-2.18	0	0.02731	Brassica rapa subsp. pekinensis clone KBrB057L05, complete sequence	NA	NA	NA		ATATCAATAAGCGGAGGAAAAGAAATTAAAATAAAAAAAGAATAACAAAACCTTAGTCGAGAACAAAATGGAAGGCTAGGGGTGCTGTCCGCTGCTGAAAAAAACCCGTCGAAGCAAACCACCGAAGAGGCCGCCACGCCAACTGCAGTTATTACCAAACCGGAGCACCAAGAAACACGAGCCAGAACAGTGGAGCTACTTTCACCGAAGAAGAAACTAGCCAAACACGTAGAAGATATAAGAGCATGCCCA
EE544568	41.66	27.61	3.27	13.53	0.22	-2.18	0	0.04446	Brassica napus RNA-binding protein cabeza-like (LOC111216014), mRNA	RNA-binding protein cabeza-like	GO:0005575(cellular_component),GO:0008150(biological_process)	NA	May participate in a function common to the expression of most genes transcribed by RNA polymerase II	AAGGATTGACAGACTGAGAGCTCTTTCTTGATTCTATGGGTGGTGGCGGTAGTGGCGGAGGCTACATGGTGGCTCCGGGGAGCAATGGTTCTTCTTACATTTCAAGAGATAACTTTGAGAGTGATCCTAAAGGTTACTTTGATAACCTGCATGGCAGTGGACAGGGTAGCAAGTGACTTTGGTCTCTTTATTTCACTATTTATGCATTGAAGATGGTTATTATTACCGAATAAATTATCTAATGATCAAATAAAATAAGGAGCTTCTAATTANNAAAAA
EV147086	3.07	1.86	0.04	1.12	0.22	-2.18	0	0.04942		Probable glucan endo-1,3-beta-glucosidase A6	GO:0003824(catalytic activity),GO:0004553(hydrolase activity, hydrolyzing O-glycosyl compounds),GO:0005975(carbohydrate metabolic process),GO:0043169(cation binding)	NA		ACTTACCAATCCAGCATGTCATCTCCAATGGCTTATTTTGTTCTGTTCCTCTTCACTCTCATTGTCCTATCAAGTTCTAGTTGCTACGCAATTGGTAACAACAAAACATTGTCATCACTCGCAAGTAGAATTGGGATAAGCTATGGAAGATCAGGAAACAATCTCCCATCTCCTTACCAATCAATAAACCTCATCAAAACCCTTAAAGCAGGCCACGTCAAACTCTACGACGCCGATCAAGAAACCTTAACGCTCCTCTCTAAGACCAATCTTTACGTCACAATCATGGTCCCTAACAACCAAATAATTACAATAGGCGCCGACCAAACCGCCGCAGACAATTGGGTCAACACCAACGTCCTTCCTCACTACCCACAAACAAGAATCAGATTCGTCCTT…
TC166277	47.97	29.21	0.5	17.16	0.22	-2.17	0	0.03534		Indole-3-acetic acid-amido synthetase GH3.17	GO:0005829(cytosol),GO:0009733(response to auxin stimulus)	04075(Plant hormone signal transduction)		ATTCGGCACCAGAAGGTTCGATCCCACAAACCCATTAGCTTGCATGTCCGTTCTTGAGGATGTGACCAGTAACGCAAAGCAGATTCAAGATTCCGTGTTGGAAGCAATACTTTCACGTAATGCTCAAACCGAGTACCTTAAAGGTTTCCTCAGCGGTCAAATCGATAAGCAAAGCTTTAAGAAGAACCTACCCCTTGTGACCTACGAAGATTATCGCTCTTATATCGACCGCATCGCTGATGGAGAGTCCTCTAATCTCATATGTGATCGACCCATCAGTCTTTTCTTGGCCAGCACGGGTACTTCAGGAGGATATCCAAAGCTAATTCCTTTGACAGCAGAGGACATGGAACAGAGGATACTGTTTGCGTCTCTCTATGCACCTCTAGTCTTCAAGCA…
TC187623	15.7	14.87	2.15	5.53	0.23	-2.15	0	0.03254		ATP synthase subunit beta, chloroplastic	NA	NA		GAGCGGCCGCCCGCGATCTAGAACTAGTTCAGGACGCGTCCTTTGTAACGGTCAAGGCTGGTAAGCCCATCGGTCCACACAGTTGTCCATGTACCAGTAGAAGATTCAGCAGCTACCGCAGCCCCTGCTTCTTCAGGTGGAACTCCGGGTTGAGGAGTTACTCGGAATGCTGCCAAGATATCAGTATCCTTGGTTTCATATTCAGGAGTATAATAATTCAATTTATACTCTTTAACACCAGCTTTGAATCCAACACTTGCTTTAGTCTCTGTTTGTGGTGACATAAGTCCCTCCCTACAAGTCATGAATTTAGAATTCTTGCAATAAAACAAAACAACAAGGTCTACTCGACATAAATTAGGAATAGATTTAATTAACCTTTTTCACAGGAATCTTTCA…
ES956821	33.79	23.45	2.27	11.7	0.22	-2.15	0	0.02133	Brassica napus AP2-like ethylene-responsive transcription factor PLT1 (LOC106386385), mRNA	AP2-like ethylene-responsive transcription factor PLT1	GO:0009734(auxin-activated signaling pathway),GO:0009873(ethylene-activated signaling pathway),GO:0019827 (stem cell population maintenance)	NA		GGGATAACATCATAGGATTTCGATCCTATTGTGTTGGCCTTCGGGATCGGAGTAATGATTAACAGGGACTTTTGGTAGAAGAATTTAGGTAACGCAACTGGTTCATTTAAAATTTACGGCGAAGGTGTTGATTCTCGGACACTGGTTAAATGGTTCTTGAGGGAGGGTTTTATGGGTACTCAGTTGAGTTTAAGAGTACCCAATTTTTGTTTAAGGCTAACCCTTTGGACTAATTTCCAAACTTGTAGTTCATTGATTTATAATCTATATTTCCTCTAGTTCC
TC169775	7.35	7.05	0.69	2.9	0.23	-2.13	0	0.02002		Cysteine-rich repeat secretory protein 18	GO:0003674(molecular_function),GO:0005576(extracellular region),GO:0008150(biological_process)	NA		TACGAGAAACAAGTATCAAAGAAGAGCAAAAAAAGTATCCACAACAATGTATATTTCACCGTCTGTATCAGTACGCCTCCTTTTGGTCCCTATCTTGGCCGTGGTGGCCATACAACTTCTATTTGTACGCGCTGTTTCGTCAGTGAATATGACAAATCCGTACCTACACCATAAATGCTTTGTCACTCTAGGGAAATACAAACCGGGAAGTCAGTATGAGAAAAACCTAAAACGTATCATCAGTGAATTCCCTAAAGGAAGTTTTAAGAGAGGTTTCATCTCTATGACCCTTGGTGAAAGTCCTGATTTCATAGTCATGCTCTTTCAATGCCGCGGAGACACCCACGGGCCCAAATGCCGTTCTTGCTATGCTACCGCCAAACCCGAGGTAAACTCACT…
ES271749	10.37	11.78	1.31	4.18	0.23	-2.12	0	0.01591	Brassica napus predicted GPI-anchored protein 58 (LOC106351105), mRNA	NA	GO:0004857(enzyme inhibitor activity),GO:0008150(biological_process),GO:0030599(pectinesterase activity),GO:0046910(pectinesterase inhibitor activity)	NA		CCTGACAATCCGCTGCGGCTACTTTGTTAACGGTAGGCATCACCGCCTTCGTCGCGTTGATGGAAGCTTGAATGGCGAGAACGAGAACAGAGGAAGCGTCTGGTTTTATAGCAGCCGTTAACAGAGGACTAATGGAAGATTCGCATAGCTCAGGGTTATCGGTTTTGCCGCAAATGGTTTTGATCTCAGGAGGCAACAATGTTTGTTTCAGAAGAGTTGTAGCTGAACTTATAAGTGTTTTGCCAGATGGAGCCCCGGGGATTTCCTCGGGGGCCTCTGGTGACGGAGATGGAGAGTCTATATCCATCTCCGTCGGAGGATTAGCAGGGGAAGTTGAACCAACGACTAGACGGTAAGACCCCGTGCACCTTCACTATAGCTTCGCAGTGACAACCTTGA…
EE490628	10.25	8.06	1.48	3.35	0.23	-2.11	0	0.04236		Ribulose bisphosphate carboxylase/oxygenase activase, chloroplastic	GO:0005524(ATP binding),GO:0005618(cell wall),GO:0005634(nucleus),GO:0009409(response to cold),GO:0009416(response to light stimulus),GO:0009507(chloroplast),GO:0009535(chloroplast thylakoid membrane),GO:0009570(chloroplast stroma),GO:0009579(thylakoid),GO:0009753(response to jasmonic acid stimulus),GO:0009941(chloroplast envelope),GO:0010150(leaf senescence),GO:0010287(plastoglobule),GO:0010319(…	NA		CGATCTGGGCACTGTCTCGGAGAGAGGCTCGGTGAAATAGACATGTCTGTGAAGATGCGGACTACCTGCACACCTGGCCCGGGCGGCCGCTCGAGCGGCCGCCCGGGCGGGGGCAAAGGTCAAGGTAAATCCTTCCAGTGTGAGCTTGTCATGGCCAAGATGGGCATCAACCCAATCATGATGAGTGCTGGAGAGCTTGAGAGCGGGAACGCAGGAGAGCCAGCCAAGCTTACCCGTCAAAGGTACCGTGAGGCAGCAGACTTGATCAAGAAAGGAAAGATGTGTTGTCTC
ES925837	34.18	23.54	2.65	11.95	0.23	-2.11	0	0.03774	Brassica napus uncharacterized LOC106414193 (LOC106414193), mRNA	NA	GO:0003674(molecular_function),GO:0005575(cellular_component),GO:0008150(biological_process)	NA		GGGATAACATCATAGGATTTCGATCCTATTGTGTTGGCCTTCGGGATCGGAGTAATGATTAACAGAGACAGCCGGAAGATTCGAAGGCGGCGACGGTGGATTTTGATTGGTGGAAGAAACTTCCCGGGAAGATGATGACCATAGGAGTTGACGAGAAGAAGATAGAAAGTTTCATGAAGAAGTTTGAGGCCAAGTCTCAGTTTGCTATTGCCATCTCACATGGCGTTTTCTCTGCTTGAAACCAGTTTGTTTATAGCTAATCTCGTTTCTTAATCGCTGCTTTGTGTTTTCCTTTTCCTTTGGGAGTTTTATGTAAAAAAGTAAATATCTGAATTAACCAAATGTAAGATTCTGTTTGTTTATTTAAACAAGTAAAAATGTTGCCTA
EL628494	7.4	5.65	0.88	2.55	0.23	-2.11	0	0.03398		Protein DETOXIFICATION 41	GO:0005215(transporter activity),GO:0009705(plant-type vacuole membrane),GO:0010023(proanthocyanidin biosynthetic process),GO:0010231(maintenance of seed dormancy),GO:0015297(antiporter activity),GO:0015299(solute:hydrogen antiporter activity),GO:0016020(membrane),GO:0022857(transmembrane transporter activity)	NA		AGGAACGCTAGCTATATGCTTAACACATGCAAGTCGAACGTTGTTCCCTGGTGAGCTAGTCAGAAGGAGCAGAGGTTCCTCCAGGCTCAGAACATAGTCAACCCTTTGGCTTACATGTCTTTAGGAGTTTTCTTGCTCCACACGTTACTCACGTGGCTTGTAACAAACGTGTTGGATTTTGGCTTGCTCGGTGCGGCTTTGATTCTGAGTCTCTCGTGGTGGCTGCTCGCTGCTGTGAACGGTTTGTATATCGTGATGAGCCCGAGTTGTAGGGAGACTTGGACCGGGTTTTCAGCTAGGGCTCTTACAGGGATTTGGCCTTACTTGAAGCTCACGGTAGCTTCAGCTGTCATGCTATGTTTGGAGATATGGTACAACCAAGGGCTAGTGATCATCTCC…
ES976984	10.95	21.46	3.72	4.85	0.23	-2.1	0	0.02162	Brassica napus oxygen-evolving enhancer protein 1-1, chloroplastic-like (LOC106357671)	PSBO1	GO:0010242(oxygen evolving activity),GO:0010205(photoinhibition), GO:0010207(photosystem II assembly)	NA	Stabilizes the manganese cluster which is the primary site of water splitting. The manganese-stabilizing protein is required for photosystem II assembly/stability and photoautotrophy in higher plants.Yi X., McChargue M., Laborde S., Frankel L.K., Bricker T.M. J. Biol. Chem. 280:16170-16174(2005)	CCTTGGCACCCAAGTCAGTATCAGACGGCTGGAGACTCTCGAACACTCCAATCACTTCTCCTGTCTCCGGTTTGCTCTTTGTCACTTTCAGAGTGATCTCACCCACCGAAGCTGCCGTGTTCTTCAAGACTTTGTTCTTTAACCCTTAACAAAGAAATGGGTTTGTTTCATTGGCTCCACTAAAAGATTCGCTATACCCTTTCCACTTACAAAAAGATCC
EE473047	7.72	6.19	0.94	2.69	0.23	-2.1	0	0.03412	Ribosomal RNA gene	NA	NA	NA		AGAACATGAGACCGTAAGCCTACAAGCAGTGGGAGGACGAGTCAACGTCTGACTGCGTGCCTGTTGAAGAATGAGCCGGCGACTTGTAGGCAGTGGCAGGTTAAGGCACTATGTGTTGAAGCCAAAGCGAAAGCGAGTCTGAACAGGGCGAATAGTCACTGGTTATAGACCCGAACCCGGGTGATCTAACCATGTCCAGGATGAAGCTTGTGTAAAGCCAAGTGGAGGTCCGCACCGACTGATGTTGAAAAATCAGCGGATGAGGTGTGGTTAGGGGTGAAATACCAATCGAACCCGGAGCTAGCTGGTTCTCCCCGAAATGTGTTGAGGCGCAGTGGTTGTGATTATAGCCTGAGGGTAAAGCGCTGTT
NP1239503	4.16	5.02	0.45	1.88	0.24	-2.08	0	0.02962		ATP synthase protein MI25	NA	NA		ATGAGATTGAGTTCGACGAATATGGATGCTAGAAAGATGTTATTTGCTGCTATTCTATCTATTTGTGCATTAAGTTCGAAGAAGATCTCAATCTATAATGAAGAAATGATAGTAGCTCTTTGTTTTATAGGCTTTATCATATTCAGTCGTAAGAGTTTAGGTACGACTTTCAAAGCGACTCTCGACGGGAGAATCCAGGCTATTCAGGAAGAATCGCAGCAATTCCCCAATCCTAACGAAGTAGTTCCTCCGGAATCCAATGAACAACAACGATTACTTAGGATCAGCTTGCGAATTTGTGGCACCGTAGTAGAATCATTACCAATGGCACGCTGTGCGCCTAAGTGCGAAAAGACAGTGCAAGCTTTGTTATGCCGAAACCTAAATGTTAAGTCAGCA…
TC166956	28.98	20.57	1.92	10.83	0.24	-2.07	0	0.04603		Probable glucan endo-1,3-beta-glucosidase A6	GO:0003824(catalytic activity),GO:0004553(hydrolase activity, hydrolyzing O-glycosyl compounds),GO:0005975(carbohydrate metabolic process),GO:0043169(cation binding)	NA		ATTCGGCACGAGAATCCATCGGATCACCACCAACACACTGCCAACCAAACACAAAAAGATATGTCTCTTCTTGTTTTCTCCCTCTTCACCATCCTTGTCTTTTCAAGTCCATGTTGCTCCGCGACTCGGTTCCAGCATCAGCATAGGTACATGCAGAGGAAAATAACGCTAGACTTGCCAAGCAAGATTGGTATCAACTATGGTAGACAAGGAAACAACCTTCCATCTCCTTATCAGTCCATCAACTTCATCAAATCCATCAAAGCTGGTCATGTCAAGCTCTACGACGCCGATCCAGAGAGTCTAACACTCCTCTCTCAAACCAATCTTTACGTCACCATAACCGTACCAAACCACCTAATCACTTCCCTCAGCACCAACCAAACCTCAGCTGAAGAT…
TC186759	3.61	2.78	0.04	1.57	0.24	-2.07	0	0.03786	Brassica napus uncharacterized LOC111208266 (LOC111208266), mRNA	NA	NA	NA		GATTCATATTCAGATACACAACTCTATAACTCATTTCAATTCTCTTATCAAAGATGTGGATCAACAAGTTTTTCTTCCTTCTTCCAATTGTATGCATGGCCGTGTTCAGTACAGCTCAAACGGTTCCTTCGCAACCTCCACCTCCACAGGACCCATCAGATTGTTTGTCATCGCTGGAAACTATTCCGGACTGCATCCCAGAGATATTCCGATCGATAATAAGTGGACAGATCGGGAGTATTGGACACTCTTGCTGCCATGCCTTTTTGGGCATCAGTACCGAATGTGCCTCCCATGTGTTTGTCTTCGCTCCCTTCTTCCCTCCGACTCTACGGGATCATTGTTCCAAACAATCGTAATGCCATAATTATCTACATGTTCTAGGTCATAAATGTGCTA…
EV079579	7.54	5.46	0.7	2.83	0.25	-2.03	0	0.04266	Brassica napus uncharacterized LOC106354547 (LOC106354547), mRNA	NA	GO:0005515(protein binding),GO:0006457(protein folding),GO:0009644(response to high light intensity),GO:0010228(vegetative to reproductive phase transition of meristem),GO:0031072(heat shock protein binding),GO:0055122(response to very low light intensity stimulus)	NA		GGCTGCCACGATCCACTGAGATTCAGCCCTTTGTCGCTAAGATTCGATAATGCACCCGTCTGTGCTCTACTGTGAATACACAGTAATCTGCACTGCACACCAAAAAACAGATTCAAATCTAAAGAGACATCCCGAATAAGCCATCTAGAGCCAAAGACACCCGCTCTCTAAACAAGGGCCTCTCAGAATATCAATCGCCTCAACGTAGCCTAATATAAAGGAACCACATTCACCATTCTCAAAACATCTTCAGAAATGACTACAAACATGAGATACACTAGACACGACACTGTAAAATTCTTGCATATAGAAGGGATGACGATGACTGCGACGGAAACCCTAGGAGACGAGGACGGTTCTCAGCTTATCCCAGAGGCAGGCACTGAAGGCAAAGAGTGT…
TC184772	8	6.91	0.93	3.1	0.25	-2.02	0	0.03967		NADH dehydrogenase [ubiquinone] iron-sulfur protein 3	NA	NA		GAGAAAGTTTTGGATTCCTACTGTCCTCTTACGAAGGAAAATTGGATTTATTACTTTTCCATCTATATAAAATGAAAAGAAAGATTTGTGTTTAGCTCGCCTACACAAGCCAGGGATTCTACTTGACTTTTCAGATGTTGCTTATCCAGGCTTGGTGGTAAGGGGATGGGTTAAGCCAGCTCGTGACAAAAGTACCTCTCGGACGAGTTTTCTCGATTACAAGATCGAGTTCTCAAAAATGAATAAATGCGTACAGATATAGATAAAGTGTGCAGTGAGGGATCTTTATAGGTAACCAGTCTTTACTTAACTCGACCCAAGTAATGCCCAAAGACTCCCATGCTTTTCTTGGTTGGACCAACCGGCACCGGCAATTTCCGACGAGTCTTTCAGAATTTG…
TC183004	9.18	7.59	1.1	3.66	0.25	-1.97	0	0.02789		Putative cysteine-rich repeat secretory protein 17	GO:0003674(molecular_function),GO:0008150(biological_process)	NA		CATCACAGTCTTAACGCTTATTTTACAGAGAAACAAGTATCAAAGAAGAGCAAAAAAAGTATCCACAACAATGTATATTTCACCGTCTGTATTAGTACGCCTCCTTTTGGTCCCTATCTTGGCCGTGGTGGCCATACAACTTCTATTTGTACGCGCTGTTTCGTCAGTGAATATGACAAATCCGTATCTACACCATAAATGCTTTGTCACTCTAGGGAAATACAAACCGGGAAGTCAGTATGAGAAAAACCTTAAACGTATCATCAGTGAATTCCCTAAAGGAAGTTTTAAGAGAGGTTTCATCTCTATGACCCTTGGTGAAAGTCCTGATTTCATAGTCATGCTCTTTCAATGCCGCGGAGACACCCACGGGCCCAAATGCCGTTCTTGCTATGCTAC…
TC184816	12.17	11.92	0.73	5.71	0.26	-1.96	0	0.02595		Non-specific lipid-transfer protein 11	GO:0006869(lipid transport),GO:0008289(lipid binding)	NA		CATTGAGAAAACACATTTTCAAGTAAAAGATGACGAACATTACTTCTAAAACATGGACCATGTTACTGTTTGTCATCACACTTTTAATGGTGATTGCGTACCATGAGGGAGAAGCCATATCATGTTCGCAGGTAAACATGTTTTTAGCACCATGTTTGTCTTATCTAAGAGGTGGAGGAAACCCATCTCAACCGTGTTGCGCCGGTCTTAATAGCCTAAAAGCCGCTGCGCCTGGGAAGGCAGAAAGACAAACAGCTTGTCAATGCTTGAAGAGCGTATCTAATACAATCCCTGGAATCAACGATGATAATGCCAAACAACTACCTTCTAAATGTGGTGTTGACTTAGGTGTTCCTTTCTCTAAGAGTGTGGACTGTAACAGCATAAACTGAAAAGAGG…
CX195984	12.17	11.85	0.73	5.71	0.26	-1.96	0	0.02595		Non-specific lipid-transfer protein 11	GO:0006869(lipid transport),GO:0008289(lipid binding)	NA		CCCACGCGTCCGGATGACGAACATTACTTCTAAAACATGGACCATGTTACTGTTTGTCATCACACTTTTAATGGTGATTGCGTACCATGAGGGAGAAGCCATATCATGTTCGCAGATAAACATGTTTTTAGCACCATGTTTGTCTTATCTAAGAGGTGGAGGAAACCCATCTCAACCGTGTTGCGCCGGTCTTAATAGCCTAAAAGCCGCTGCGCCTGGGAAGGCAGAAAGACAAACAGCTTGTCAATGCTTGAAGAGCGTATCTAATACAATCCCTGGAATCAACGATGATAATGCCAAACAACTACCTTCTAAATGTGGTGTTGACTTAGGTGTTCCTTTCTCTAAGAGTGTGGACTGTAACAGCATAAACTGAAAAGAGGACTACGTAACGGCCAT…
EE412250	12.06	11.03	0.51	5.71	0.26	-1.93	0	0.02595	Brassica napus var. napus clone 92_2 18S ribosomal RNA gene, internal transcribed spacer 1, 5.8S ribosomal RNA gene, internal transcribed spacer 2, and 26S ribosomal RNA gene, complete sequence	NA	NA	NA		GCGACCCCAGGTCAGGCGGGATCACCCGCTGAGTTTAAGCATATCAAAAAATGGAGGCATTAAAAAAAAAAAAAAAAAAAAAAAAAAAAAAAAAAAAAAAAAAAAAAAAAAAAAAAAAAAAAAAAAAAAAAAAAAAAAAAAAAAAAAAAAAAAAAAAAAAAAAAAAAAAAAAAAAAAAAAAAAAAAAAAAAAAAAAAAAAAAAAAAAAAAAAAAAAAAAAAAAAAAAAAAAAAAAAAAAAAAAAAAAAAAAACTTTGGCGCCCCCCCCCCCCCCAAAAAATTTTTAAAACCTTTTTTTTGGGGGGGGGCCCCCAAAGGAAAAAAAAAAGGTAAAAAAGTTTTTCCAGAAAAAACCGGGGGGAAAAAAGGGGTTTTTTTTTCCCAAAAAAAAAACCCCGG…
TC185047	9.02	11.39	1.51	4.35	0.27	-1.91	0	0.04591	Brassica napus acanthoscurrin-1-like (LOC106416279), mRNA	Acanthoscurrin-1-like	GO:0003674(molecular_function),GO:0008150(biological_process)	NA		GACACACACACCTCGTCATAAACAAAAAAAAATAATCTATACCATCAAAGCAAACATGAAAGGCACTTTCACTAACTTGCTTGTGCTTCTCTTCATTGCACTTGTTTGTGCAAATGTCGGTGCTAGGAAACTTATTTCCGGAGATACCCAATTCAAGGATGAAAAATTCCTTGGCGGCGGTGGAGCCGGTGGTGGCCTTGGTGGGATAGGGATTGGAGCTGGTATCAATACTGGTATCAATGCTGGAATTGGACTAGGTGGAGGCGGTGTGGGTGGTGGCGGACTTGGCGGTGGTGGTGGTGGACTCCTCGGTGGTGGTGGTGGACTCCTCGGTGGAGGCGGTTTAAACGGAGGAGCCGGTGGACTTGGTGGTGGTGGTGGCTTTCCTTGAACGTATAG…
CX194472	7.92	7.17	0.62	3.67	0.27	-1.91	0	0.04211		Cysteine proteinase inhibitor 2	GO:0004869(cysteine-type endopeptidase inhibitor activity),GO:0008150(biological_process)	NA		TTATTAGATTGTCATTGTTAGGGTTTCTAGTGATCGCCGTCGTCGCTCCATCGGCGAACGCTACAAGAAAGTCCGTCGTTCTTGGAGGGAAGGCAGACATTCCGAATGTTCAGACCAACATAGAGATTCAAGAACTTGGAAGGTACTGCGTGGAGCAATTTAATCTAATGGAAGAGAGCGAGCAAGGAAACGCAGAATCCATTGCGAACACCGCCGTGTTGAATCCGTTGAATTTTAGTAGAGTTGTGTCGGCTCAGAAACAGGTCGTGGCTGGTCTAAAATACGATCTAAGGATTGAAGTGATTCAACCCGATGGCACGAACAGGATGTTTGACTCAGTTGTGATTATTCAACCATGGCTCCATTCCAAGAAGTTGCTCGGTTTCACTCCCGTTGCTA…
TC174947	7.02	6.98	24.27	19.19	2.49	1.32	0	0.04857		Autophagy-related protein 8a	GO:0005737(cytoplasm),GO:0005775(vacuolar lumen),GO:0005776(autophagic vacuole),GO:0006914(autophagy),GO:0019776(Atg8 ligase activity),GO:0019779(APG8 activating enzyme activity),GO:0019786(APG8-specific protease activity),GO:0050832(defense response to fungus)	NA		GAAATACATTCTTTAAATATTCTCTTCCTTCAGGCTTTGATCACCGAACCCTAGTTTCTCTCGATCATCGATTCGCTTCTTCTTCTTCTTTAGATACTGATCGAATCGCCATGGCAAAAAACTCCTTCAAGCTTTCTAACCCTCTGGAGGTGAGAATGGCTGAATCTACTCGTATCAGAGAGAAGTACCAAGACAGAGTTCCTGTGATTGTGGAGAAAGCTGGACAGAGTGATGTTCCTGACATTGACAAGAAGAAGTATCTTGTGCCAGCTGATCTAACCGTTGGACAATTTGTGTACGTTGTGCGCAAAAGAATCAAGCTTGGAGCCGAGAAAGCGATCTTTGTCTTTGTCAAGAACACGTTACCTCCAACTGCTGCATTGATGTCTGCAATCTATG…
TC183744	6.46	6.6	23.09	18.65	2.56	1.36	0	0.04818		Autophagy-related protein 8a	GO:0005737(cytoplasm),GO:0005775(vacuolar lumen),GO:0005776(autophagic vacuole),GO:0006914(autophagy),GO:0019776(Atg8 ligase activity),GO:0019779(APG8 activating enzyme activity),GO:0019786(APG8-specific protease activity),GO:0050832(defense response to fungus)	NA		CAATTACATATTCTGGGTTCCATCTCGATTTCGCCAAAAAGGATAAAGATTTGTTTTTTTCTTTCGTAATAATCGCAGATACTGATCGAATCGCCATGGCAAAAAACTCCTTCAAGCTTTCTAACCCTCTGGAGGTGAGAATGGCTGAATCTACTCGTATCAGAGAGAAGTACCAAGACAGAGTTCCTGTGATTGTGGAGAAAGCTGGACAGAGTGATGTTCCTGACATTGACAAGAAGAAGTATCTTGTGCCAGCTGATCTAACCGTTGGACAATTTGTGTACGTTGTGCGCAAAAGAATCAAGCTTGGAGCCGAGAAAGCGATCTTTGTCTTTGTCAAGAACACGTTACCTCCAACTGCTGCATTGATGTCTGCAATCTATGAAGAACACAAAGACG…
TC166792	1.51	1.54	18.56	2.18	4.53	2.18	0	0.04211		Probable calcium-binding protein CML41	GO:0005509(calcium ion binding),GO:0008150(biological_process)	04626(Plant-pathogen interaction)		GACACCACACCATATCTAACATCAAAGATCCAATATGGCAACTCCCCAAGATAAACTTTCCTCCAAATCTTTCAAATGGTTTTCCACCAAAGCCCTAAAACTAAACCTAAGTTTCCATAACCGACGAGGGTCATCACCAAAATCCAATTCTTCTTCAAGCTTAAACTCTCCAAGAAGCAACACTGATGACAACAACAACACAAAAAGTCACCACTCCCATGACGAGCTCCGTCGAGTCTTCAGCCACTTCGACGTGAACAGCGACGGTAAGATCTCAGCCTTTGAGCTCAGAGACTACTTCGGATCTGTAGGTGAATATATAACTCACGAGGCAGTTCAAGAAGCGATAAACGAAGTAGATACTGATGCTGATGGGTCTTTAGGTTTTGAGGATTTCGT…
TC163667	2.83	1.49	17.52	9.08	4.54	2.18	0	0.03882	Brassica napus uncharacterized LOC111200554 (LOC111200554), mRNA	NA	GO:0003674(molecular_function),GO:0008150(biological_process)	NA		TGGTAAACAACAGAGTAAATAAATCTTAGCATAATATAGATTGTATTCCATAGGAATGAAAACACTCGAGGCGACGAAACAATTCTCTAGTAATAAATTCCATAATGAATTAGTAGAAAGAAAGCTCAAACGCAAAATGCTCTTGTGAACAAGCGGAAGAACACTAAAAGGAAACTGCAGGATTGTGACCAAAGCAATTCATAGTTTCGCAATGTACTTCCGCTTCGTACAAAAGTGGGAGACTCGATCAGTTCGAAGTCTTAGGTTTCTTGGCCTTATTCCGTTTACGTCGTGGCTTTGCATTAGTCGCTGGGGGCGGCGACGTCGTACCATCTTGTGAGCTCACGCTACACGGAGAAATATTGTCCTTGGAGACCTCACCAGCATCGAGACCATCAG…
TC175125	1.4	1.2	15.77	2.01	4.56	2.19	0	0.04402		3,9-dihydroxypterocarpan 6A-monooxygenase	GO:0004497(monooxygenase activity),GO:0005506(iron ion binding),GO:0005618(cell wall),GO:0005739(mitochondrion),GO:0005774(vacuolar membrane),GO:0005886(plasma membrane),GO:0009055(electron carrier activity),GO:0019825(oxygen binding),GO:0020037(heme binding),GO:0055114(oxidation-reduction process)	NA		CGACGATGAGAAAGCTCCTCTCTCGTTGACTCACGTCAAGTCGTTGCTTATGGATATGGTTCTTGGTGGTGTTGACACATCCGTTAACGCATCGGAGTTCGCTATGGCTGAGATCGTGAGCAGACCAGAGGTTTTCAAGAAGATACGTCAAGAACTGGATCAAGTTGTTGGTAAAGACAGCGTCGTTGAAGAATCACATCTACCTAAGCTCACTTACTTGCAAGCGGTTATGAAAGAGACTCTTAGGCTTCACCCTACGCTTCCACTTCTTGTACCTCACCGGAACAGCGAAACCTCGGTGGTTGCGGGATACACTGTGCCTAAAGACTCCAAGATTTTCATCAATGTTTGGGCGATTCATAGAGATCCTAAGCACTGGGACGAGCCTAATGAGTTTAA…
EV178277	1.96	2.38	22.59	5.81	4.7	2.23	0	0.03908	Brassica napus uncharacterized BNACNNG65920D (BNACNNG65920D), mRNA	NA	GO:0005488(binding),GO:0008150(biological_process)	NA		CCCACGCGTCCGCCCACGCGTCCGCCCACGCGTCCGGGAACCCATCTCTCTCTACTCTCTCTACTCTCTCTCTCTCTCTATTTCGCTTTTATCTCTTTCTCTCAAAAACGTTTCGAAGCTGACTTAGAAAAGTCCGGTCTTTTACTGCATTTGAACAATGGCGATTGAAGACCACGAGAACCCACATCGAGTAATCAAACCTAAGAACAGAAGAATCATGGGAGGTGATGGACTGGAGGAAGAAGAGAATCATCGATGGCCTGCGTGGCTAAAGCCTCTACTCAAAGAACACTTCTTTGTTCAATGCGACGTTCACTCACCTAAAAGCGAATGCAAGATGTACTGTTTGGACTGCACAAACGGCTCGCTTTGCTCCCTCTGTCTTGCGCATCACAACAA…
FG558451	2.47	3.52	38.35	3.38	4.81	2.27	0	0.02722		Protein ATAF2	GO:0005634(nucleus),GO:0007275(multicellular organismal development),GO:0008361(regulation of cell size),GO:0009416(response to light stimulus),GO:0009611(response to wounding),GO:0009620(response to fungus),GO:0009744(response to sucrose stimulus),GO:0009751(response to salicylic acid stimulus),GO:0009753(response to jasmonic acid stimulus),GO:0043424(protein histidine kinase binding)	NA	NAC081 Plays a central role in integrating BR homeostasis and seedling development. Regulates the spatial regulation of BR homeostasis and participates in the regulation of hypocotyl elongation and root growth by suppressing BR catabolism. Mediates connection between BR catabolism and photomorphogenesis (PubMed:26493403). Binds to, and transactivates the promoter of the auxin biosynthetic gene NI…	GGATTCCAATCTTCACCAGACAAACCCAGATCTCGAAGAGAAGAGAAGACTTTTGAAAAAAAAATGAAAGCAGGGCTAAACTTACCAGCAGGATTCCGACTCCACCCAACGGACGAAGAGCTTGTGCAATTCTACCTTTGCCGGAAATGCGCATCGGAGGAGATCTCAGCTCCGGTCATCGCCGAAATCGATCTCTACAAGTTCAACCCTTGGGAGCTTCCTGGTAAAAATCGAATTGGTTTTCTAATCATTAATCGAGTTTTTTCTCGAGAATCGTTTGCTAAATCGAGAGATTTGTTTTTTTTTTTGTTTTTATTACAGAGATGTCTCTGTACGGAGAGAAAGAGTGGTACTTCTTCTCGCCACGAGACCGGAAATACCCAAACGGTTCACGTCCTA…
FG578169	1.37	1	12.7	3.29	4.82	2.27	0	0.03968	Brassica napus uncharacterized LOC106364058 (LOC106364058), ncRNA	NA	GO:0003674(molecular_function),GO:0005739(mitochondrion),GO:0006979(response to oxidative stress)	NA		GAAAGGAAAGAGAAGCAGAGAAACTAGGAAAAGAAGAGACTTTTTTTGCAGAGAAACCCTGATTCAGGAAGAGATGGATAGCCAGAAGGAGAAGGAGCCAAAAGCTGCAGTTTCTACGACATCATCTTGCAGGAAGTATGCCAATGATGACAACGCCACTTTCCTTGCAAACCTCAAAGACCACTTTAACGAGTTCCTCAATGCCTCTATGGATGAACACAAGACTTGCTTCAAAAACACCATCGACAAGATATTCGGGAGGTCAAAGGAGGTTGAGACTAAGGAAGTCGAGAGTCGCCCTCCTCTTTAGGCAGCAGATGTTCTTTTGAAGTTGTCATTCTTGTCTGACCTTCAATGTTCCTTTGCACAACTTGCAAGTTTTTTTTTTGCTTTTTATTA…
EE411888	2.03	2.42	27.82	3.68	4.97	2.31	0	0.02168		Heavy metal-associated isoprenylated plant protein 1	GO:0030001(metal ion transport),GO:0046872(metal ion binding)	NA		AAACGAAAGGTTCTTCCTTTCTCAAGGTCTCGTCTTCCTCCGACTCTGTCTCCACTCTCCAACAACTTCCTTCTCTCCCACTACTAACCGAGTCACCATGGCCAAGAAGAAGAAGAGCAACAACGAGAACAAAGGAGATGGTGGCGGCGATAAGAAAACGGCGTCTATAACCGTCGTTTTGAAGGTCGATATGCATTGCGACGGCTGCGCTTCCAAAATCGTCAAATGCGCACGTGCTTTCAAAGGAGTTGAGACGGTGAAATCAGAGTCAGATACTGGGAAGCTAACGGTGACCGGAGAAGTAGATCCGGCGAAACTCCGGGAGACACTCGCAGAGAAGACAAAGAAGAAAGTCGACTTGGTTTCTCCTCAGCCCAAAAAGGACAATAAGAACAAAAG…
TC163752	0.45	0.51	3.29	2.4	4.98	2.32	0	0.04214		Ethylene-responsive transcription factor RAP2-3	GO:0003677(DNA binding),GO:0003700(sequence-specific DNA binding transcription factor activity),GO:0005515(protein binding),GO:0005634(nucleus),GO:0005737(cytoplasm),GO:0005886(plasma membrane),GO:0006950(response to stress),GO:0008219(cell death),GO:0009723(response to ethylene stimulus),GO:0009735(response to cytokinin stimulus),GO:0009753(response to jasmonic acid stimulus),GO:0009873(ethylene…	NA		GCTAGCATCAGAGAGAAAAAAAAGAAACACAAACAAGAGAATATGTGTGGCGGTGCTGTAATTTCCGATTTTGCCCCTAGCGTCACCAAGGCCAAGGGTAGGAAACTCACGGCGGAGGAGCTTTGGTCAGAGCTTGATGCTTCTGCCTGTGATGATTTTTGGGGTTTTGACTCCACCTTCAAGCTTCATTCCACCAAACAACAAGTGACGTTGAAAGATGAGGCGGCGAACAAGGAGAAGGAGCCGGCGGCGACGGAGAAACGGAAGGAGAGGAAGAACGTCTACAGAGGGATACGTAAGCGTCCATGGGGAAAATGGGCGTCAGAGATTCGAGACCCAGAAAAAGGCGCTAGAGTCTGGCTTGGTACGTTCAACACGGCGGAGGAAGCCGCCATGGCC…
ES908682	2.53	1.9	25.78	6.2	5.03	2.33	0	0.01695	Brassica napus uncharacterized protein C6C3.02c-like (LOC106419187), mRNA	NA	NA	NA		TCGCTTGTTACTCGACGTTCAAGTTTCCAAAATGCCTCGACGCAGCTCCGGTGGTGAGTTCTCTCTCTCTCTTTTCAAAGTTTCATATCTAGAGTCTGTGTAGTCTATGATGATGTGTTTATGTAGCTGGAATGAATCGTGATGATTTTTTTTTAATGGTTTATGTTTGTATAGACGATGACGAAAATTGATTTTGTGAAATTGTTACAGGAAGTTATCGCCCTCGCCCTGCACCAGCACGCCCTGCACCAGCACGTGCACACAGCCCGCCTCCTCCTCAAACTGGTGAATTTCATTTTCTGAATTTTTTTATTAGTAATCCATCGGTTAATTTGTCTTTGTTGTGTAATTGCGATGTTTTTTTTTTTTATGTGTGTTTCAGTGAAACAAGCTCCTCCT…
TC171239	1.73	2.21	25.19	4.21	5.2	2.38	0	0.02806		Sigma factor binding protein 1, chloroplastic	GO:0005488(binding),GO:0005515(protein binding),GO:0008150(biological_process),GO:0009507(chloroplast)	NA		GGAAACAAAAGACATAAACTCATCTGTTTGTCCAAACAAACAAACAAAAAGACACAAACTCATCTAGATTCTCTCACCGGAAACACACCATGGACTCATCGACGTTTCTCGCCGCCACAAGCTTAGACCAGGGAAAACCATTTCCGGTTTCGAGACAACCATCAAAGCAAAAGAAGAAGACGGCTTCAGCCAACAAAGCCATCAAAGTGCGTTACATATCAAACCCCATGAAAGTCAAAACATGTGCTTCCAAGTTTAGAGAGCTCGTACAAGAGCTCACTGGCCAAGACGCCGTCGATCAACCGGAGCCCGTGTTCTCCCCCTCCACCGTCTCCGACCTCAGCCCTTCCCCGCCGCCGCCGGAGAATCTTGCGCCACGTGTTCTTGACCAGGAGCCGT…
TC161698	1.66	1.32	16.28	5.17	5.23	2.39	0	0.02005		Polygalacturonase inhibitor 1	GO:0005618(cell wall),GO:0005829(cytosol),GO:0006952(defense response),GO:0007165(signal transduction),GO:0009505(plant-type cell wall),GO:0009506(plasmodesma),GO:0090353(polygalacturonase inhibitor activity)	NA		ATGGATAAGACAACGACACTGCTTTTGTTCTTCTCCATGTTCACATTCCTCACGACTTCTTTCTCTAAAAACCTATGTAACCAAGATGACAAAACCACCCTCCTCAAGATCAAGAAAGCCCTAAACAACCCTTACCACCTCGCCTCGTGGGACCCTCAAACAGACTGTTGCTCCTGGTACTGCCTCGAGTGCGGCGACGCCACCGTTAACCACCGCGTCACCGCCCTAACCATATTTTCCGGTCAGATCTCCGGTCAGATCCCGCCTGAGGTTGGTGACTTGTCTTATCTACAGACCCTTGTCTTCCGCAAACTCACTAACCTCACCGGTCAGATCCCACGCACCATCACCAAGCTCAAGTATCTCCGGAGCCTCAGGCTCAGCTGGACGAATCTGACC…
TC161728	6.43	8.84	111.6	12.6	5.56	2.47	0	0.04542		Protein ATAF2	GO:0005634(nucleus),GO:0007275(multicellular organismal development),GO:0008361(regulation of cell size),GO:0009416(response to light stimulus),GO:0009611(response to wounding),GO:0009620(response to fungus),GO:0009744(response to sucrose stimulus),GO:0009751(response to salicylic acid stimulus),GO:0009753(response to jasmonic acid stimulus),GO:0043424(protein histidine kinase binding)	NA	NAC081 Plays a central role in integrating BR homeostasis and seedling development. Regulates the spatial regulation of BR homeostasis and participates in the regulation of hypocotyl elongation and root growth by suppressing BR catabolism. Mediates connection between BR catabolism and photomorphogenesis (PubMed:26493403). Binds to, and transactivates the promoter of the auxin biosynthetic gene NI…	GGATTCCAACCTTCACCAGACGATTACGAACCCAGATACTCGAAGAACGCAACGAGAGAAAAAAAAAAGAAAGAAACTTTTGGAGAATGAAAGCAGAGCTGAACTTACCAGCAGGATTCCGATTCCACCCCACAGACGAAGAGCTAGTGAGATTCTACCTGATCCGTAAATGCGCGTCGGAGCAGATCTCAGCTCCGGTCATCGCCGAAATCGATCTCTACAAGTTCAATCCTTGGGAGCTTCCAGAGATGTCTCTGTACGGAGATAAAGAGTGGTACTTTTTCTCACCACGAGACCGGAAATACCCAAACGGTTCGCGTCCTAACCGGGCCGCAGGAACCGGTTATTGGAAAGCCACCGGAGCTGATAAACCGATCGGTAAACCGAAGACGTTGGGGA…
TC181701	6.43	7.46	68.07	32.84	5.54	2.47	0	0.03786		Protein DEFECTIVE IN MERISTEM SILENCING 3	GO:0000724(double-strand break repair via homologous recombination)	NA	DEFECTIVE IN MERISTEM SILENCING 3; Component of the RNA-directed DNA methylation (RdDM) machinery, probably by facilitating an RNAi-mediated epigenetic modification involving secondary siRNAs and spreading of DNA methylation, thus leading to gene silencing. Involved in the assembly of RNA polymerase V (Pol V) transcription initiation or elongation complexes at the chromatin, as a component of the…	ACCTCTCAGGGATGGCTTCAGCCACTCCGTTTCCAGGGGTGACTCCAACTCCCAGTTTAGGATTGGAACGAACTCCATGTTCACAGTTTGGTGTTTTGGCCATTAGGTCACCGTCATTGGATGGCAGTTGCCCATCTGGCGTGATGGATATAGTGCAGTACACTCAGAGTTTAAAGCAGGAACTCAGTACATACGAGGCACAGCGAGAGGTAACAGATGAGCGCCTAAAATGTTTGGAGGCTGAACAAGAACAGGTCGAGCAAGAGCTGATTACTTTTCAAGCTTCTCTCGAACCTCAAGGAGTGGCGTTCCCAGAGTGTTTATCTACCAAAGAACAAATGATGAAACACATTGAAGAGGAGCATTACAACACTGCGGCATCGGTTTTCTGTTCTTTGT…
TC186889	1.53	1.88	22.92	3.96	5.57	2.48	0	0.02336		Heavy metal-associated isoprenylated plant protein 3	GO:0030001(metal ion transport),GO:0046872(metal ion binding)	NA		GGAATATTCATGGGGTATTTTGGATGATATCGAAGCGCGGAAAATGAAAAGTACTCTATCAATTGTGAGCGGCACTTGAATTTCACGCAGGAAACAGCTCTGACAATGCGCACGTGCTTTCAAAGGAGTTGAGACGGTGAAATCAGAGTCAGATACTGGGAAGCTAACGGTGACCGGAGAAGTAGATCCGGCGAAACTCCGGGAGACACTCGCAGAGAAGACAAAGAAGAAAGTCGACTTGGTTTCTCCTCAGCCCAAAAAGGACAATAAGAACAAAAGCGATGAAGACAAAAACAAAGAAAAGAAATCATCTGAGGAGAAGAAACCCAAAGAGGCTCCGGTGATAACGGCGGTGTTGAAGCTGAACTTCCATTGTCAAGGTTGTATCGCTAACATCCA…
TC167666	3.98	6.01	62.3	14.37	5.57	2.48	0	0.0119		Hypersensitive-induced response protein 2	GO:0005515(protein binding),GO:0005773(vacuole),GO:0005774(vacuolar membrane),GO:0005886(plasma membrane),GO:0008150(biological_process),GO:0009506(plasmodesma),GO:0009507(chloroplast),GO:0043424(protein histidine kinase binding)	NA		AGAACAGAACAGCAGATCAGACTCTCACTTACGAAAACAAACACGGTTTGGAAAATAACAAATGGGTCAAGTTTTAGGATGTGTCCAAGTCGACCAGTCGACCGTTGCAATCAAAGAGACGTTTGGCAAATTCGACGACGTTCTCGAGCCAGGTTGTCACTGTTTGCCATGGTGCCTAGGGAGTCAAGTCGCTGGTCACCTTTCCCTGCGTGTTCAACAGCTCGATGTTCGCTGCGAGACCAAAACTAAAGATAATGTTTTTGTCACCGTTGTTGCTTCGATTCAATACCGTGCTTTAGCTGAGAGTGCTCAGGATGCTTTTTACAAGCTCAGCAACACCAGGAACCAGATTCAAGCTTATGTCTTTGATGTGATCCGAGCAAGTGTGCCTAAGCTGGA…
TC162137	1.17	0.85	7.39	6.16	5.59	2.48	0	0.0476		Glutathione S-transferase U24	GO:0004364(glutathione transferase activity),GO:0005737(cytoplasm),GO:0009407(toxin catabolic process),GO:0043295(glutathione binding)	NA		CGGCACGAGGAAACTGAGTTTAATCAAGGAGCAACAATGGCTGACGAGGTGGTTCTTCTGGATTTTTGGGCGAGTGTATATGGGATGAGGACGAGGATTGCTCTGGAGGAGAAGAAAGTCAAGTACGATTATAGAGAACAAGATCTTTTGAATAAAAGTGCCTTGCTCCTCGAGATGAACCCGGTTCATAAGAAAATCCCGGTTCTCGTTCACAATGGTAAACCGGTCTGTGAATCTCTCATTCAGATCGAGTACATCGACGAGACTTGGCCCGGTGAAAACCCACTCCTTCCCTCCGATCCTTACGAGAGAGCGCAGGCCAAGTTCTGGGCCGACTTCATCGACAAAAAGATGAGTGTTACGGCGAAGAGAGTTTGGGCAACGAAAAGTGAGGAGCAA…
DY001570	0.83	0.6	9.81	1.39	5.63	2.49	0	0.02386		UDP-glycosyltransferase 73B5	GO:0008194(UDP-glycosyltransferase activity),GO:0016757(transferase activity, transferring glycosyl groups),GO:0035251(UDP-glucosyltransferase activity),GO:0051707(response to other organism),GO:0080043(quercetin 3-O-glucosyltransferase activity)	NA	UDP-glucosyl transferase 73B5; Possesses quercetin 3-O-glucosyltransferase activity in vitro. Involved in stress or defense responses	CTGGACAAAACTTCATCTGGGTGGTTCTGAAAAATGATAACAAAGGTGAAAATGAGGAGTGGTTGCCTGAAGGGTTTCAGGAAAGAACGAAAGGGAAAGGGCTGATCATACGCGGGTGGGCTCCGCAGGTGCTTATACTTGACCACAAAGCGGTTGGAGGATTTGTGACGCATTGCGGATGGAACTCGGCTATTGAGGGCATTGCTGCTGGGCTGCCTATGGTAACTTGGCCGATGGGAGCAGAGCAGTTCTACAACGAGAAGCTATTGACAAAAGTGTTGAAAACAGGAGTGAACGTGGGAGCTACGGAGTTGGTGAAAAAAGGAAAGTTGATTAGTAGAGAGGAAGTTGAGAAGGCAGTGAGAGAAGTGATAGTTGGTGAAGAAGCAGAAGAAAGGC…
EE466283	0.7	1.67	15.5	2.55	5.67	2.5	0	0.02711	Brassica napus uncharacterized LOC106348272 (LOC106348272), mRNA	NA	GO:0000724(double-strand break repair via homologous recombination)	NA		TCAGTCTTTGATACTGGAAGAGGAATGGACAGTAGTGAGGAAAATGCTATTGTTAAATGGGGAAAAATAGGGGGCTCATTACATAGATCTGAAAAGACTTTTGCTATTGGAGGCAAACCACCATACCTTAAGCCATTCTTTGGGATGTTTGGATATGGAGGTCCTTATGCTTGTATGTTCTTGGGAAGGCGTACGTTGGTGTCTTCTAAGACTAAAGAGTCCAAGAAAGTATTTACTTTGCAATACGAGAAAGAAGCCTTGATTGGCAACCACTCAGTCTCTGGAAAACACTGGAAGACTGGTGGTGGCATGAGGGACCCGACAGAGGATGAAAATAAGTTATCGCCTCATGGAAGTTTCACAAAGGTTGAAATATTTGAATCAGAATTCGACATGTCC…
TC186238	2.32	3.21	44.45	2.55	5.7	2.51	0	0.00809	Brassica napus EGF domain-specific O-linked N-acetylglucosamine transferase (LOC106396862), mRNA	EGF domain-specific O-linked N-acetylglucosamine transferase	GO:0008150(biological_process),GO:0016757(transferase activity, transferring glycosyl groups)	NA		AACGCTTGACGTCAAGAAGCCGAAGCTGGTGATATTGTCGAGAAACGGTTCAAGAGCGATACTAAACGAGGACCTTCTTGTCAAGCTAGCGGAAGAGACAGGGTTCAGTGTCGAGGTTCTAAGACCTAACAAAAGAACAGAGATGGCTAAGATCTATCGTTCGATGAACACAAGCGATGTAATGATCGGTGTGCATGGAGCTGCGATGACTCACTTCCTTTTCTTGAAACCTAAAAGTGTTTTTATTCAGATAGTTCCTTTAGGGACTGATTGGGCGGCTGAGACATACTATGGAGAGCCAGCAAAGAAGCTAGGGTTGAAGTACATTGGTTACAAGATTATGCCGCAAGAAAGCTCTTTATACGGTGAGTATGGCAAAGATGATCCTGTCATCAGAGA…
EE392329	0.81	0.77	11.52	1.3	5.7	2.51	0	0.02162	Brassica napus IQ domain-containing protein IQM2 (BNAC05G39710D), mRNA	IQM2	GO:0005516(calmodulin binding),GO:0005575(cellular_component),GO:0008150(biological_process)	NA		ACTTGATGCACTGTTGCTGAAGTTTCAAACGAGGACACTTCTCCACAAGATTTACTTCTTTCCCCTCTCCAATATCAAGCCAGTAGAAGAAAGGTTCTCTACTCTGACAGTGGAGCCATTTGTTGTAGTAAAAGTGCAGGTTGTGTCCATACCGATGTCTGGGGTCAATAGCTTCAAGCCAATGTTGTAGAGCAAGCTTTTGTGCTTTTCCATTCTTGGACAATCCTTTACCAACCTTAGCTGCTCTAGTCCTAGCTCTAGACCACCTCGAAATCGCGGTTTCGTGCTTCTCAATATCAAAGAAAGATATAGAACTTCTCTTCAGCTCAGCAAAATCCAATAGCTTCCACCAGCTTTGCTCCACGAGCACTGCA
TC180105	2.09	4.64	49.56	5.3	5.72	2.52	0	0.01394		UDP-glycosyltransferase 73B1	GO:0008152(metabolic process),GO:0008194(UDP-glycosyltransferase activity),GO:0010294(abscisic acid glucosyltransferase activity),GO:0080043(quercetin 3-O-glucosyltransferase activity),GO:0080044(quercetin 7-O-glucosyltransferase activity)	NA		ACAAACATTCAATCTCAAAATTTCAAGAAAAAAAAAAAAAAAGGAACTGAGAAGTTTCTACTTGGCTCTTACAAAACCCATTTCTTGTTTTCTCATCAGCCAAATCATGGGAACTTCTGATGAAGCCGCGGCCTCTAAGCTCCATATCTTCTTCTTCCCTTACATGGCTCATGGCCACATGATACCAACTCTTGACATGGCCAAGCTCTTTGCCACCAAAGGAGCTAAGTCCACCATCCTCACCACTCCTCTCAACTCAAAACTCTTCGAGAAACCCATCAACTCATTCAACGACGAGAATCCTGAACTTGAAGACATCAAACTTCAGATCCTCAACTTCCCTTGCACAGAGCTGGGCTTACCCGAAGGATGCGAGAACACTGACTTCATCTTCTCTAA…
ES902734	0.67	0.45	8.69	1.06	5.72	2.52	0	0.02976	Brassica napus VQ motif-containing protein 1 (LOC106346716)	VQ motif-containing protein 1	GO:0003674(molecular_function),GO:0005575(cellular_component),GO:0008150(biological_process)	NA		AACGCAGAACATTTCTTTATATACATTAAACAAAAAGGATCGATCGATTCGGTGTTTTACATGGGCCTCTTAATTTAGTAAATTAGGGCTTTGTTACAGGCCCAATGGGCTTTCTGAACACAACTTAACTTTCTGACCATAGATTGTACAATTCGCCGACCGGAGGCATCTCCCTGAAAAAGCTATCGAACTCCGTCGTCTCTACACCTCCTTCTGCTTCTCTTCCGCCACCTCCGGAAAACTGTGGTGACGAGTCTTTGCTGCCGTAATCATGGCCTGAGAACTCGAAAGGACCGTCAGCGACGATGGCGTTTTTACCGGTGAGTTCTTGAACAACCGTCTTGAAGCTACGAGCATCTGTCTGGACGTACTGTGTGTTAATGAAGACAACCTTCATCG…
TC161945	1.39	2.42	27.13	3.49	5.8	2.54	0	0.01075		Cytochrome P450 CYP72A219	GO:0004497(monooxygenase activity),GO:0005506(iron ion binding),GO:0009055(electron carrier activity),GO:0019825(oxygen binding),GO:0020037(heme binding)	NA	Probable heme-thiolate monooxygenase	GATCTCTCTCATTCTCTTTCTCTTTCTCTTTCTCTTTCTCTTTCTTTTCTGGAAACGAATATGCAAACATCAGCTGAGTCTGTAATAGTTTCAGTAGCTATATCTGTTGTGTTGTTGTGGATATGGAGAACTCTAAAGTGGGTTTGGTTTAAACCAAAGATGCTTGAAAGTTACCTGAGAAGACAGGGTATTGCCGGTACTCCTTATACGCCACTTGTCGGAGACATGAGAAGGGACAATAGCATGTCAAAGGAGGCAAGGTCCAAACCCATCAAACTTACGGATGATATCATCTCACGTGTATTGCCTTTCCCCTCGCACATGCTCAAGACTTACGGAAGGACTTTCTTTACATGGCGAGGAACTATACCATCCATAACCATTACGGATCCTGAGCAA…
TC169779	2.22	1.4	16.13	11.12	5.87	2.55	0	0.00977		Glutathione S-transferase U16	GO:0004364(glutathione transferase activity),GO:0005737(cytoplasm),GO:0009407(toxin catabolic process)	NA		TAAGAAAGAAACAATATGGGAGAGAGAGAGGAAGTGAAACTTTTGGGAACATGGTACAGTCCGGTCGTGGCAAGAGCAAAGATCGCTCTTCGTCTCAAATCAGTCGATTATGATTACTTTGAAGAAGATCTGTTCGGATCCAAGAGTGAGCTTCTTCTCAAATCAAATCCGGTTCACAAGAAAGTCCCGGTTCTCATCCACAACAACAAACCGATTCTAGAGTCTCTCAACATCGTTGAGTACATTGATGAGACATGGAACGCATCTGGACCGTCCATACTTCCTTCACATCCCCATGATCGTTCTCAAGCTCGCTTCTGGTCTGCCTTCGTTGATGACAAGTGGTTTCCAACTTTGATTGCAACTACGATCACCAAATCAGAAAACGCCAAAGCGAAA…
CD817488	1.66	2.75	30.52	6.25	6.03	2.59	0	0.0083		Hypersensitive-induced response protein 2	GO:0005515(protein binding),GO:0005773(vacuole),GO:0005774(vacuolar membrane),GO:0005886(plasma membrane),GO:0008150(biological_process),GO:0009506(plasmodesma),GO:0009507(chloroplast),GO:0043424(protein histidine kinase binding)	NA		AGAACAGAACAGAACAGCAGATCAGACTCTCACTTACGAAAACAAACACGGAAAATAACAAATGGGTCAAGTTTTAGGATGTGTCCAAGTCGACCAGTCGACCGTTGCAATCAAAGAGACGTTTGGCAAATTCGACGACGTTCTCGAGCCAGGTTGTCACTGTTTGCCATGGTGCCTAGGGAGTCAAGTCGCTGGTCACCTTTCCCTGCGTGTTCAACAGCTCGATGTTCGCAGCGAGACCAAAACTAAAGTCTCTCTTGCTTTTCACTCTTTTTTGTGTGTCTTCTCCTCCATAGTTTGTTAATGGTTGTTCTTTTGTTTGTGTTTTAGGATAATGTTTTTGTCACCGTTGTTGCTTCGATTCAATACCGTGCTTTAGCTGAGAGTGCTCAGGATGCT…
TC185905	0.76	0.23	8.37	1.07	6.17	2.63	0	0.01344		ARGOS-like protein	GO:0003674(molecular_function),GO:0005622(intracellular),GO:0005783(endoplasmic reticulum),GO:0009741(response to brassinosteroid stimulus),GO:0009742(brassinosteroid mediated signaling pathway),GO:0016049(cell growth),GO:0035265(organ growth)	NA	Promotes cell expansion-dependent organ growth, probably via a brassinosteroids signaling pathway. Acts downstream of BRI1	CTTACAAAGAAAGAAAAGCTCAAACCAAGATCTCCATTTCTAACGTTGTATCTTCTTCTCCTTGAAGTAGTTTATGCACAGAACCAACCCTCAAGAAAAGAACTACACCTTTTTTAGATGATTCGCGAAATCTCTGGTCTACAAAACGACATCGTAAACATTCAAGAACGCTCTTCAAGCAGCAACAACAAGATCATGGACATGAGAAGAGATATTCGCCGACCAGCTCAAGCTCCTATGATGAGTAAGCAAGAATATTTTCGGACATTGTCGTCTCAGAACAGTCCGAGGAGGCTAATCTCAGCGAGTTACTTCAGTTTGGAGTCAATGGTTGTTCTTGTTGGTCTCACAGCATCGCTCTTGATCCTTCCCTTGATTCTTCCACCGTTGCCTCCTCCT…
ES901025	1.35	1.67	22.31	3.89	6.18	2.63	0	0.00688		IQ domain-containing protein IQM2	GO:0005516(calmodulin binding),GO:0005575(cellular_component),GO:0008150(biological_process)	NA	May be involved in biotic and abiotic stress responses	TTGTTGAGAGTGGTGTTCTTAAGGCTGTTTGGCCACACCGTGGACATTATCAACCTACAGAAGATAATTTCTTGGACTTTCTCTCTTTCTTAAGAGAGAACAATGTTGATATCACTGATGTAAAGATGAGTCCTACAGATGAAGATGAGTTTTCTCTTTACAAACAAAGAAGCACTCACATGAGAAACCATTCTCTGGAAGAGGATTTGGAGTCTGAAAAGACCATTATCTTGCAAGACAAGGCTGATCCAATAGAAGAAGAAGAAGAAGAAGAAACAACTCCGGTAACGGCTAATATCGAAACACCAAAAAAGATGGATTCTACTCAAGTATCTGAAGACTACGATTCTGGTGATGATGAGGAGGAAGAGGAAGAGATTTTTAACTTAGAACAAGAAC…
EV020436	2.76	5.26	56.28	12.27	6.23	2.64	0	0.0105		AAA-ATPase At1g43910	GO:0000166(nucleotide binding),GO:0005524(ATP binding),GO:0009506(plasmodesma),GO:0009737(response to abscisic acid stimulus),GO:0016887(ATPase activity),GO:0017111(nucleoside-triphosphatase activity)	NA		GGGTCTAAGTATCTCACTGTCTTTACCAAAGCGCTTCATCACCTTCCTTCAAAGCCAAAAAAAAAATAAAAATGGCGACCCTCTATAATCAAGTTCCTTCTGTATCTGCAATTTTCTCTCTCTACACATCTTTTTCTGCCATCACGATGCTCTTTCGTACAATCCTCAACGAGATTGTTCCCAAGCGAATCAGAGAATACGTCGCTCTGAAAGCTATGGACTTGTTCTCATCTTACTTTCAGTCGAATTTCACGTTCGTGATCGAGCAACGTTGGGAGTTTGTGGAGAACCAGACTTTCCGTGCGGCTGAAGTTTACTTACCAACACGTCTTGCCGGACTCTCCACCGGCAAACTCCTCGTGGGTTCGAGCAATCTTAAGAATCCGGCGGCTGAGCCAA…
TC162003	1.6	1.31	16.72	7.33	6.34	2.66	0	0.00475		Protein DJ-1 homolog A	GO:0003824(catalytic activity),GO:0005773(vacuole),GO:0005774(vacuolar membrane),GO:0005829(cytosol),GO:0005886(plasma membrane),GO:0009228(thiamine biosynthetic process),GO:0009506(plasmodesma),GO:0046686(response to cadmium ion)	NA		GACTAAACTCCATATTTCTCTTCTTCTACTTTTCCATCTGCCTCGCACACATGGCTCCATCTACGAAGACGGTTTTGATTCCTATTGCGCATGGTACGGAGCCTCTAGAAGCGGTGGCGATGATCACCACGTTAAGGCGAGGTGGCGCTGACGTGACGGTGGCTTCCGTCGAGACTCAGGTTGGCGTTGATGCTTGTCATGGTATCAAGATGGTCGCTGATACTCTCCTCTCTGATATTACCGATTCTATTTTTGACCTTATTGTGCTCCCCGGAGGGCTTCCCGGCGGAGAGACTCTTAAAAACTGTAAACCATTAGAGAATATGGTAAAGAAACAAGACGCAGATGGACGACTTAACGCAGCTATATGTTGTGCTCCTGCGTTGGCTCTTGGTACTT…
TC174977	7.62	9.13	118.05	29.78	6.3	2.66	0	0.03285		bZIP transcription factor 60	GO:0003677(DNA binding),GO:0003700(sequence-specific DNA binding transcription factor activity),GO:0005634(nucleus),GO:0005789(endoplasmic reticulum membrane),GO:0006355(regulation of transcription, DNA-dependent),GO:0010200(response to chitin),GO:0030968(endoplasmic reticulum unfolded protein response)	NA		GTACTTGTTGTGACTGGGCCATGGCGGAGGAATTAGGTTGCGTTGATTTTCTAGGAGAAGATGATGATCTGTTCTTAGATTTCGATCTTTCACTTTTCACTGAAACTCCTATTGCGGGTGATTTTATCCGGTCTTCACCGGATTCTGCAAACTCGTGGATCGGAGACATTGAGAGCCAACTGATGAACGACGAGGACAATCAGAATTGTCTGGAGTTGGACCAGCAATCGGTGTCGGAGTTTCTAGCGGATATATTCGTAGATGATCCCACCGCTGATTCCGTGACTGGTAAAGTTGATGATGTACCAACCCAAGGATCCGATGATGCCGGGAAGGAGAAAGCAGTTGAGAAGAAGAGGAATGATTCTGGAAGTGAGAATCTGGATGAAGCTAAGGTGG…
TC174003	3.67	3.86	26.48	30.18	6.41	2.68	0	0.01288		Multiprotein-bridging factor 1a	GO:0003677(DNA binding),GO:0003713(transcription coactivator activity),GO:0005730(nucleolus),GO:0006351(transcription, DNA-dependent),GO:0009723(response to ethylene stimulus),GO:0045893(positive regulation of transcription, DNA-dependent)	NA		CGGCACGAGGTCTCCTAGAAAAACAATCTGATTCTTTTCGCCTAATATTAGCTGGAGACGAAACCCTAGATTTTGTCAAGCTCGAAGAAGAAGAAATCATGGCAGGAGTTGGACCGATGACGCAAGATTGGGAGCCGGTGGTGATCCGAAAGAGAGCCCCTAACTCCGCCGCCAAGCGCGACGAGAAAACCGTCAACGCCGCTCGTCGATCCGGCGCCGATATCGAATCCGTCAGAAAATACAATGCTGGAACCAACAAGGCAGCCTCAAGTGGCACATCTCTCAACACTAAAAGGCTTGATGACGACACTGAGAACCTCGCTCATGAGCGTGTGCCTACTGAGCTTAAGAAAGCCATTATGCAAGCTCGAACTGACAAGAAGCTTACCCAGTCCCAAC…
TC183390	1.35	0.68	15.33	3.44	6.47	2.69	0	0.00436		UDP-glycosyltransferase 76C1	GO:0008194(UDP-glycosyltransferase activity),GO:0016758(transferase activity, transferring hexosyl groups),GO:0050832(defense response to fungus)	NA		CCACGCGTCCGCGGAAGCATTGCTTCAATAGATGAATCTGAGTTCTTGGAGATTGCTTGGGGTCTAAGAAACAGCAACCAGCCTTTTCTATGGGTGGTTAGACCCGGTTTGATCCGCGGCACTGAATGGATTGAGAATCTCCCTAAAGGGTTCATCGAAAGCCTTGAAGGTAAGGGTAAGATCGTCAAATGGGCACCTCAGATAGAGGTTTTAGCTCACCGTTCAACGGGTGGATTCTTGACGCATTGTGGATGGAACTCGACGATAGAGAGCATATGTGAAGGCGTACCATTGATATGCAAGCCTTCTTTTGGGGACCAGAGGGTGAATGCAAGGTACATTAGTGATGTTTGGAGGATCGGTTTGCATTTGGAGAACAAGATAGAGAGAGTGGAGATC…
EV055089	2.11	2.79	28.38	12.33	6.44	2.69	0	0.00466		AAA-ATPase At1g43910	GO:0000166(nucleotide binding),GO:0005524(ATP binding),GO:0009506(plasmodesma),GO:0009737(response to abscisic acid stimulus),GO:0016887(ATPase activity),GO:0017111(nucleoside-triphosphatase activity)	NA		CGATGCTTCTCGTAGACGTCAGACCAAGAAAAAGAAAGATGATGGCGATGAAGGTGATGGTGATGGTGAGCCACACAAGGGCAAGAAGAAGTTTGAAGTTGGTGTAAGTTGACAAAACATCCTCTGTTTTTTTTTTTGTTATAGCCCCTCTACCTTATGAATCTTCTCTTCTTGACAGATATCGTTGTCCGGTCTACTGAATTTTGTGGATGGACTTTGGTCGAGCTGCGGAGAAGAAAAGATCATAATTTTCACAACGAATCACAAGGAGAAGCTCGACCCGGCGTTGTTGAGGCCGGGAAGGATGGACGTTCACATTCTCATGGACAATTGCACACCCTTTGTGTTCAAGAAGCTTGTGGCTATGTACCTTAAGACTGATGACCACGCCCTGTTTGA…
EV019033	0.31	0.31	1.7	2.1	6.55	2.71	0	0.23		Ethylene-responsive transcription factor RAP2-3	GO:0003677(DNA binding),GO:0003700(sequence-specific DNA binding transcription factor activity),GO:0005515(protein binding),GO:0005634(nucleus),GO:0005737(cytoplasm),GO:0005886(plasma membrane),GO:0006950(response to stress),GO:0008219(cell death),GO:0009723(response to ethylene stimulus),GO:0009735(response to cytokinin stimulus),GO:0009753(response to jasmonic acid stimulus),GO:0009873(ethylene…	NA		GACGTGGCGGCGAAGCGTATCCGCGGCGATAAAGCCAAACTCAACTTCCCGGATCTCCTTCATAACCCTCCTCAGATGCTGCCATCATCTCCACGACCGGAAGATCAGCCTCCGGTGAAGAAGCTATGTGTTTCCCCTCAGAGCGAGTTGACTCAGTCTAGTTTCCCGGTGGAGTGCATTGGGTTCGGGAATGGAGACGAGTTTCAGAACATGAGTTGCGGTTTTGGACCGGACTACGATCTCAAACAGCAGATATCGAGCTTGGAGTATTTCCTTGAGCTGGACGGTACCACACCGGAGCAGCCGAGTCAGCTCGACGAGTCCGGGTCCGAGGTTGATTTATGGATGTTTGATGATGTCATCGCGTCGTATGGATAAAAACATAAAATTAATGAGTGA…
TC177739	1.36	1.49	21.82	4.3	6.59	2.72	0	0.00439		Protein PLANT CADMIUM RESISTANCE 2	GO:0003674(molecular_function),GO:0005886(plasma membrane),GO:0006979(response to oxidative stress)	NA		TTGTTTAAAAGTTAGTTTCTTTCTCTCTCTCTCTCTCTCTCTCTCTCTCTCTATCTGTCGCGATGGAAGCTCAACACCTTCATGGCAAGCCTCAAGCTGAAGGAGAATGGTCCACAGGATTCTGTGATTGCTTCTCCGACTGCAAAAACTGTTGTATCACATGCTGGTGTCCATGTATTACATTTGGCCAAGTCGCTGAGATTGTAGATCAAGGATCAACCACGTGTGGCACGGCTGGAGCACTATACGCGTTAATAAACGCAGTAACGGGTTGCGCATGTATATACTCGTGTTTCTATCGTGGAAAGATGAGAGCTCAATACAATATCGAAGGCAGTGATTGTGGAGACTGCCTAAAACATTTCTTCTGCGAGCTCTGTGCTCTGACCCAACAATACC…
TC187972	9.13	4.47	76.63	44.55	6.6	2.72	0	0.01442		Pathogenesis-related protein PR-4B	GO:0008061(chitin binding),GO:0009615(response to virus),GO:0009627(systemic acquired resistance),GO:0009651(response to salt stress),GO:0009723(response to ethylene stimulus),GO:0009817(defense response to fungus, incompatible interaction),GO:0080027(response to herbivore)	NA		CGGACGCGTGGGCGGACGCGTGGGTTTAAACTCAAAAAAACAACACAGATAAAAAAATGTCAAGACTTAGCATATGTTTGTTGGTGTTGCTATGTGCCTTTGCTGCCAAAACAGCCGCTCAATCCGCTAATAACGTAAGAGCAACTTACCATTTCTACAACCCTGCACAAAACGGGTGGGATCTTTACCGAGTAAGTGCGTATTGCTCGACATGGGATGGGAACCAACCACTTGAGTGGCGTCAGAGGTACGGTTGGACAGCTTTCTGTGGTCCGGCTGGACCGCGTGGTCGTGATTCTTGCGGTAGATGCTTAAGAGTGACAAATACTGGGACTCAAGCGCAAGCGACGGTGAGAATCGTGGATCAGTGCAGTAACGGGGGTTTAGACTTAGACGAGG…
TC181074	2.8	5.02	65.75	7.97	6.65	2.73	0	0.03515		Protein ATAF2	GO:0005634(nucleus),GO:0007275(multicellular organismal development),GO:0008361(regulation of cell size),GO:0009416(response to light stimulus),GO:0009611(response to wounding),GO:0009620(response to fungus),GO:0009744(response to sucrose stimulus),GO:0009751(response to salicylic acid stimulus),GO:0009753(response to jasmonic acid stimulus),GO:0043424(protein histidine kinase binding)	NA	NAC081 Plays a central role in integrating BR homeostasis and seedling development. Regulates the spatial regulation of BR homeostasis and participates in the regulation of hypocotyl elongation and root growth by suppressing BR catabolism. Mediates connection between BR catabolism and photomorphogenesis (PubMed:26493403). Binds to, and transactivates the promoter of the auxin biosynthetic gene NI…	AAACCGATCGGTAAACCGAAGACGTTGGGTATAAAGAAAGCGCTAGTCTTTTACGCTGGGAAAGCTCCTAAAGGGATTAAAACGAATTGGATCATGCATGAGTATCGCCTTGCTAATGTTGATAGATCGGCTTCTCTTAACAAAAAGAACAACCTACGACTTGATGATTGGGTTTTATGTCGAATCTACAACAAGAAGGGAACCATGGAGAAGTACTACCCTGCTGATGAGAAACCGAGGATCATGGCAGATCAGTCATCATCGCCTTTTGATACATCGGTGTCGACATTGCAAGAGGAGGATTCGAGCAGCTCGGGGGGTCACGGTCATGTGGTATCACCGGATGCGAGGGAGGTACAGAGCGAGCCTAAATGGAGAGAGCTTGAGGATGCTTTGGAG…
FG572929	2.18	2.36	23.84	14.87	6.65	2.73	0	0.00601		Protein DEHYDRATION-INDUCED 19 homolog 2	GO:0005622(intracellular),GO:0008270(zinc ion binding),GO:0009414(response to water deprivation)	NA		GGAGAAGCTATCGATCAGCAACGACAGCTGCTAAGTATCAATCTGGTTCTTATCGAGATACGGGAGAATTTGATGAAGATTATGATGATGATGATGATGATGATGATGATGTTGAAGTGGACTACCAATGTCCGTTTTGCTCCGATGATTATGATTTAGTCGAGCTGTGTCACCATATCGACGAGGAGCATCAGCTTGAAGCTACCCATGGGGTATGTCCGGTTTGTAGCAAAAGGGTGAAGATGCACATGGTGGATCATATAACCACATATCATAGAGATGTCTTGAAGATATCCTTTTTTTTTTTTCTCATTTCAAAAACGTCACTTCTAACCAATTTTCTCGAGTCTATAAAGAAGTGAATGCAATTTATTAGAGAGTTTCCTTGACAGAAACTTT…
TC185828	2.79	3.83	51.35	10.35	6.68	2.74	0	0.00437		ATP-dependent 6-phosphofructokinase 7	GO:0003872(6-phosphofructokinase activity),GO:0005829(cytosol),GO:0005945(6-phosphofructokinase complex),GO:0006096(glycolysis)	00010(Glycolysis / Gluconeogenesis),00030(Pentose phosphate pathway),00051(Fructose and mannose metabolism),00052(Galactose metabolism),01100(Metabolic pathways),01110(Biosynthesis of secondary metabolites)		TTTCATATATATACCCGAGAATCATGTAGCGAAGTGGGTATACATACACATGTATATCTGTGTATGTATATATTATTCTTCCGTTTAAATTTTTTTATTTAGGTACAAAATCATTGATGCCTACCACCTGTTCGATTAAATTCCCCATCTAAAAGAAAAGAGCGAGAAAGTTCTTCGTCTTTATTTTGGGTCTCTCACTATCTTACCACACCTTCAAAAACGGGTTCTCTTTTATAGGATTTGACTTGTTTTTGATTCAACCTCTCTCATTTTCCTTCTTCCTTTCAAAGTAGTTTCTGTCTGATTTGATCAACGTTATGTCTAGTCCAAAGAGTAACAAGCCAAAGATCGTCAACGGTCCTGGTGGTTATATACTACAGGACGTTCCCCACCTCGTTG…
FG563225	0.38	0.59	7.36	1.05	6.69	2.74	0	0.03101	Brassica napus phosphoglycerate mutase-like protein 1 (LOC106400865), transcript variant X4, mRNA	Phosphoglycerate mutase-like protein 1	GO:0003674(molecular_function),GO:0005575(cellular_component),GO:0008150(biological_process)	NA	May play a role in carbohydrates metabolism	TGGTATATATTGCTAGAGGCGAGCACGTATATATATATGGAATTGTGTGGAGTTCAGACGCTGTGCTTCTCATCGCCTAACTTCAAAACCCTTCGTTTGGTGAGACATGCACAAGGAATCCACAATGTAGCAATAGAGAAAGGAGAATTGACTGGTTTATCTGGCAAGCTGTTCGATGCCCGTCTCTCTCAAACGGGTATTCAACAGGTTTCTGACATGAGGAAAGAAATCAGTAAATCAGGATTACTAAACACTGTCCAGTTGGTGATTACCTCTCCATTGCGCAGAAGAAAATAGTTATATTTTAAGAAAACTGTGGTTTGATCCGTGAGACTCGCATCATAAAACATGGCGGGTTAACGTTGGTGTCTCTATCACCGTGGTTCTTTGGTGAGCTGA…
ES912972	1.23	1.21	19.17	3.94	6.74	2.75	0	0.00404		Trans-cinnamate 4-monooxygenase	GO:0005774(vacuolar membrane),GO:0005783(endoplasmic reticulum),GO:0005886(plasma membrane),GO:0009416(response to light stimulus),GO:0009505(plant-type cell wall),GO:0009506(plasmodesma),GO:0009555(pollen development),GO:0009611(response to wounding),GO:0009698(phenylpropanoid metabolic process),GO:0009699(phenylpropanoid biosynthetic process),GO:0009808(lignin metabolic process),GO:0016020(memb…	00360(Phenylalanine metabolism),00940(Phenylpropanoid biosynthesis),00941(Flavonoid biosynthesis),00945(Stilbenoid, diarylheptanoid and gingerol biosynthesis),01100(Metabolic pathways),01110(Biosynthesis of secondary metabolites)		CAAATTAATAACCTCGAGTGATGTTGTAATGGACCTTCTCTTGGTGGAGAAGTCTCTCATCGCCGTCTTCGTGGCGGTGGTTCTAGCCACAGTGGTTTCCAAGCTCCGCGGCAAGAAACTGAAGCTACCTCCTAGTCCTATACCTATTCCTATCTTCGGAAACTGGCTCCAGGTCGGAGATGATCTCAACCACCGTAAACTCGTGGACTACGCTAAAAAGTTCGGAGACCTCTTCCTTTTCAAGATGGGTCAGCGAAACATAGTGGTCGTCTCTTCCCCTGATCTAACCAAGGAAGTGCTCCACACACAAGGCGTAGAGTTTGGTTCCCGACACAGAAACATGGTGTACGATATCTTCACCGGGAAGGGACAAGACATGGTGTTCACCGTGTACGGCGA…
ES900874	1.08	1.93	21.52	5.97	6.76	2.76	0	0.00713		ATP-dependent 6-phosphofructokinase 7	GO:0003872(6-phosphofructokinase activity),GO:0005829(cytosol),GO:0005945(6-phosphofructokinase complex),GO:0006096(glycolysis)	00010(Glycolysis / Gluconeogenesis),00030(Pentose phosphate pathway),00051(Fructose and mannose metabolism),00052(Galactose metabolism),01100(Metabolic pathways),01110(Biosynthesis of secondary metabolites)		GGAGATGGAACACAGAGAGGAGCTTCAGTTATATTTGAGAAGGCGTGGACTCAAAGTTGCTGTGGTTGGAATCCCTAAAACAATCGATAACGACATACCAGTGATAGATAAATCTTTTGGGTTTGATACTGCTGTGGAGGAGGCTCAGCGAGCTATCAACGCAGCACATGTTGAAGCCGAGAGTAACGAGAATGGTATCGGTTTCGTTAAGCTTATGGGTCGCTACAGTGGATTCATAGCGATGTATGCTACATTAGCTAGCAGAGATGTCGATTGCTGTTTGATTCCCGAGTCACCGTTTTACCTGGAAGGAGAAGGTGGACTGTTGGAGTTCATTGAGAAACGGATCAAGGAGAATGGTCACATGGTGATTGTTCTTGCTGAAGGAGCAGGGCAAGA…
TC170625	3.58	5.68	73.1	14.56	6.78	2.76	0	0.00231		Zinc finger protein ZAT12	GO:0003676(nucleic acid binding),GO:0003700(sequence-specific DNA binding transcription factor activity),GO:0006979(response to oxidative stress),GO:0008270(zinc ion binding),GO:0009408(response to heat),GO:0009409(response to cold),GO:0009416(response to light stimulus),GO:0009611(response to wounding),GO:0009631(cold acclimation),GO:0009643(photosynthetic acclimation),GO:0010200(response to chi…	NA	RESPONSIVE TO HIGH LIGHT 41; Transcriptional repressor involved in light acclimation, cold and oxidative stress responses. May regulate a collection of transcripts involved in response to high-light, cold and oxidative stress	GACAACAACAACAATCACACCAACACACAAACATCATTCTAACTGTTTAGTTCTATATCATCAGAAGAAAGAAAAATGGTTGCGGTTTCTGAGAATAAGTCGACGGTGGAGGCTACGGCAGCTAACTGTCTGATGCTTTTATCAAGAGTCGGACAAGAAAACGGTGGAGATTATAAAAAACGCGTTTTCACATGTAAGACGTGTTTAAAGGAGTTTCAGTCGTTTCAAGCGTTGGGAGGTCACCGTGCAAGTCACAATAAGCCTAACAACGAGAATCTGTCTGGTCTGATAAAGAAGGCGAAAACGCCGTCGTCTCATCCTTGTCCTATATGCGGAGTGGAGTTTCCGATGGGACAAGCTCTTGGAGGACACATGAGGAAACATAGGAACGAGAATGGC…
TC174153	1.58	3.65	37.19	10.02	6.84	2.77	0	0.00543		Zinc finger protein AZF2	GO:0003676(nucleic acid binding),GO:0003677(DNA binding),GO:0003700(sequence-specific DNA binding transcription factor activity),GO:0005634(nucleus),GO:0008270(zinc ion binding),GO:0009414(response to water deprivation),GO:0009737(response to abscisic acid stimulus),GO:0009793(embryo development ending in seed dormancy),GO:0010200(response to chitin),GO:0042538(hyperosmotic salinity response),GO:…	NA	Acts as a negative regulator of abscisic acid (ABA) signaling during seed germination. Probably involved in jasmonate (JA) early signaling response. May regulate the expression of the JA biosynthesis gene LOX3 and control the expression of TIFY10A/JAZ1	GACTTCACTCCATTCTCTTCTCTCTATCTCTCTCAACTCAAGCGATAGACTCTGAAACATCTCTCAAGATTCTGATCTAAACTCGAAGAAAGAAGACACAACACATAAAAGACTCGTCTGATTATGGCTCTCGAAGCGATGAATTGTCCGACGAATTCTTCTTCGTTCACAGCACGGAAAGATAGAAACGAACCAACAGATGATCTTACGCACGACGCCGTTTTCATGGAGCCTTGGCTGAAACGCAAGCGCTCGAAACGCCCGCGTTCACGCAGCCCTTCCTCCTCGCCGCCTCGTTCTCGCCCTAAGTCTCAAATTCAGGATCTTGCGGAGGAGGAGTATCTCGCTCTCTGTCTCATCATGCTCGCCAACGACCACCACCAACCCAAGACGCAACCG…
DY021443	3.59	5.93	71.48	17.88	6.85	2.78	0	0.00779		AAA-ATPase At1g43910	GO:0000166(nucleotide binding),GO:0005524(ATP binding),GO:0009506(plasmodesma),GO:0009737(response to abscisic acid stimulus),GO:0016887(ATPase activity),GO:0017111(nucleoside-triphosphatase activity)	NA		CGGCACGAGGATCAAGTTCCTTCGGTATCTGCAATTTTCTCTCTCTACACATCTTATTTCTGCCATCACGATGCTCTTTCGTACAATCCTCAACGAGATTGTTCCCAAGCGAATCCGAGAATACGTCGCTCTGAAAGCTATGGACTTCTTCTCATCTTACTTTCAGTCAAATTTCACGTTCGTGATCGAGCAACGGTGGGAGTTTGTGGAGAACCAGACTTTCCGTGCGGCTGAAGTTTACTTACCAACACGTCTAGCCGGACTCTCCACAGGCAAACTCCTCGTGGGTTCGAGCAATCTTAAGAATCCAGCGGCTGAGCCAAAACTTGGAATCCCTGTGAATACTAAAATCATAGATGAGTTTGAAGGGATTCATCTTGAATGGACTCTACACTCTGT…
TC172601	5.04	5.21	59.88	31.49	6.85	2.78	0	0.00952		Protein DEHYDRATION-INDUCED 19 homolog 2	GO:0005622(intracellular),GO:0008270(zinc ion binding),GO:0009414(response to water deprivation)	NA		AGAACATGTGCTACGTTAACCACACGAGGAGTTCTAATTAGTTACCTAATTTCAAAAGCTTTTGTCTGAATCGAAAGATGGAAGACGATATGTGGGCTGTCTCCTCTTCTGGTTCTTCGAGAAGCTATCGATCAGCAACGACAGCTGCTAAGTATCAATCTGGTTCTTATCGAGATTCGGGAGATTTTGATGAAGATTATGATGATGATGATGATGATGATGATGTTGAAGTGGATTACCCATGTCCGTTTTGCTCCGATGATTATGATTTAGTCGAACTCTGTCACCATATCGACGAGGAGCATCAGCTTGAAGCTACCCATGGGGTATGCCCGGTTTGTAGCAAAAGGGTGAAGATGCACATGGTGGATCATATAACCACATACCATAGAGATGTCT…
TC169572	4.72	4.35	51.56	29.48	6.87	2.78	0	0.00749		Protein DEHYDRATION-INDUCED 19 homolog 2	GO:0005622(intracellular),GO:0008270(zinc ion binding),GO:0009414(response to water deprivation)	NA		GGCAACAAGAGTACGAAGCAGACATGTGCTAGTTAACCACACGAGGAGCTCTAATTAGTTACCTAATTTCAAAAGCGTTGTCTGAATCCGAGAGATGGAAGACGATATGTGGGCTGTCTCCTCTTCTGCTTCTTCGAGAAGCTATCGATCAGCAACGACAGCTGCTAAGTATCAATCTGGTTCTTATCGAGATACGGGAGAATTTGATGAAGATTATGATGATGATGATGATGATGATGATGATGTTGAAGTGGACTACCAATGTCCGTTTTGCTCCGATGATTATGATTTAGTCGAGCTGTGTCACCATATCGACGAGGAGCATCAGCTTGAAGCTACCCATGGGGTATGTCCGGTTTGTAGCAAAAGGGTGAAGATGCACATGGTGGATCATATAAC…
EL625083	0.38	0.95	9.59	2.05	6.92	2.79	0	0.0184		Calcium-transporting ATPase 2, endoplasmic reticulum-type	GO:0005388(calcium-transporting ATPase activity),GO:0006816(calcium ion transport),GO:0016020(membrane),GO:0016021(integral to membrane)	NA		AGACAATGGTAGCTCAGTGAAACTAGCTTGCTGTGATTGGTGGAACAAAAGATCGAAAAGGCTTGCGACATTGGAGTTTGATCGTGTCCGTAAGTCAATGAGTGTTATCGTGCGTGAACCGAATGGACAAAACCGGCTTCTCGTTAAGGGTGCAGCTGAGAGCATACTTGAGAGAAGTTCATACACACAGCTGGCTGATGGATCCCTTGTCGCTTTAGATGAATCTAGCAGAGACGTGATCCTCACGAAACATTCAGAAATGACTTCAAAAGGGTTAAGATGTTTAGGGTTAGCTTACAAAGACGAGCTAGGAGAGTTTTCAGATTACACTTCTGAATCACATCCTTCACACAAGAAGCTCTTAGACCCTTCTTCCTATTCAAGCATCGAGACAAACTT…
FG559774	0.41	0.71	8.2	1.38	7.04	2.82	0	0.0136	Brassica napus uncharacterized protein C6C3.02c-like (LOC106440389), mRNA	NA	GO:0003674(molecular_function),GO:0008150(biological_process)	NA		GGCGTCAAGTTTCGCTTCGCCCTGCTGATAATAAGCCCTTCACTTGTTCGACGCCTAAGTTTATCCCAAAATGCCTCGACGCAGCTCCGGTGGTTAGTTCTCTCTTTTCAAAAATTTCAGATCTCTCCTTCCTCCTCGTTTGGGCTTATGCTTCGGATCTAGAGTCTGTGTAGTCTACGATGTGCTTGTGTTGCTGGAATCGTGATGATTTTTTTTTAGGGTTTATGTTTGTATAGACGATGACGAAAATCGATTTTGTGAAATTGTTACAGGTGGTTACCGCGCTCGCCCCGCACCAGCACGCCCTGCACCAGCACGTGCACGCAGCCCGCCTCCTCCTCAAACTGGTGAATTTCATTTTCTGATTTTTTTTTAAGTGATCCATCGGTTAAATTTGTC…
ES904964	0.37	0.73	8.81	1.82	7.29	2.87	0	0.01499		Methionine aminopeptidase 2A	GO:0004177(aminopeptidase activity),GO:0005737(cytoplasm),GO:0008235(metalloexopeptidase activity),GO:0031365(N-terminal protein amino acid modification)	NA		GAGTGGTGGAGTAGAGTCCTCTAATGGAAAAGAGGCTCTATTAGCTTCAGACCTTTCTGAGAATCTTGATCTTGATGAAGATGAAAAGGAGAATAACCAAGAAGAAGAGGGAAGCAAAGCTGAGTCTTCAACGAAGAAAAAGAAGAAGAAAAGTAAAAACAAGAAGAAGAAGAAGAAGAGTTCTCTTCAACAGACTGATCCACCTTCAATTCCTGTTATTGATCTCTTCCCTTCTGGAGAATTCCCTGAAGGTGAAATCCAAGAGTACAAGGACGATAATCTGTGGAGAACAACATCTGAAGAGAAGAGAGAGATGGAGCGGCTACAAAAGCCTATATACAACTCTCTGCGCCAAGCAGCAGAGGTTCATCGTCAAGTTAGGAAGTATATGAGAAGCAT…
TC188506	6.42	5.6	70.17	43.22	7.3	2.87	0	0.01009		Protein DEHYDRATION-INDUCED 19 homolog 2	GO:0005622(intracellular),GO:0008270(zinc ion binding),GO:0009414(response to water deprivation)	NA		CGACGATATGTGGGCTGTTTCCTCTTCTGGCTCTTCCAGAAGCCATCGATCAGCAGCAACCACTGCTAAGTACCAATCTGGTTCTTATCTAGATTCGGTAGATTTTGAGGAAGATGAAGACGATGTTGAAGTGGATTACCCATGCCCGTTTTGCTCCGATGATTATGATTTAGTCGAGTTGTGTCACCATATCGACGAAGAACATAATCTTGAAGCTACCCATGGGGTATGTCCGGTTTGTAGCAAAAGGGTGAAGATGCATATGGTGGATCATATTACCACACACCATAGAGATGTCTTGAAGAGCGGGCAGAAGGAGACTTACGAGGAAGATCCATATTCTTCATCGGATAATTATCTTCAAGATGATCTGTCTCCATCTATGAATCATCATCATCA…
H74723	0.38	0.36	6.19	1.46	7.79	2.96	0	0.01591		U-box domain-containing protein 20	NA	NA		AGAAAGAACAATGATCATCTATTGGTTGAAGCTCTTCAAGTTGGTGCATTCGAGAAACTCTTAGTGGTTTTACAAGTCGGGTGCGAGGAGAAGACTAAAGAGAGAGCTAGCGAGCTGTTGCGAACTTAAACCGATGTAGAAACGAGATGGAGAACACAAACTGTGTCGATTCTTCTATATGCATTTGAAGAACGTGAAGAAATCATTTTAAATCAAACAAAGCC
EV180210	0.22	0.65	8.18	1.17	7.9	2.98	0	0.01505		Probable disease resistance protein At4g33300	GO:0005524(ATP binding),GO:0006952(defense response),GO:0048046(apoplast)	NA		CTGAAACAGCTGTTTATGATATCAGCCAAAGCATGGAAATACAAAAGCGTCGCTGAGAGGCTCATCGTCTTGATCGAGAACATGCAGCCGACCATCAAGGAGATTCAGTACAGCGGCGTCGAGCTCCCTCCTCACCGTCAGTCTCAGATCGGTATGCTCTCTAACACCTTAGAGAAAGGGAAGAAACTCACCGAGAAAGTGTTGAGCGCCCGTCGCTGGAACGTGTACAGACAGTTAACATTAGCGAGGAAGATGGAGAAGCTAGAGAAGGATATCTCTAACTTCCTTAAGAATCAGATATTGACTCATATCCTCGCTGATGTTCATCTTCTCAGGGCTAACTCCGATGTAAGGTTCGATCGGGTTGATAGGAGCCTTGAGATGATGACTGAGCACTTG…
TC166714	0.32	0.14	4.43	0.79	7.93	2.99	0	0.0009		1-aminocyclopropane-1-carboxylate synthase 8 (ACS8)	GO:0005515(protein binding),GO:0005575(cellular_component),GO:0009693(ethylene biosynthetic process),GO:0016847(1-aminocyclopropane-1-carboxylate synthase activity),GO:0042802(identical protein binding)	00270(Cysteine and methionine metabolism),01100(Metabolic pathways),01110(Biosynthesis of secondary metabolites)	ACS8. 1-aminocyclopropane-1-carboxylate synthase (ACS) enzymes catalyze the conversion of S-adenosyl-L-methionine (SAM) into 1-aminocyclopropane-1-carboxylate (ACC), a direct precursor of ethylene.	AAAGATCTAGGCCTGCCTGGTTTTCGCGTTGGAGTTATTTACTCTAACGATGATATTGTTGTCGATGCAGCGACAAAAATGTCCAGTTTCGGTCTAATCTCTTCTCAAACGCAATACCTCTTATCAGCATTGTTATCCGACAAAAACTTCACCAAGAACTACCTCAGAGAGAACCAAATTCGACTCAAAAAGCGGCACATGAAGCTCGTGTCGGGTCTAGAGGCTGCGGGCATCGAGTGTCTCAAGAGCAACGCCGGACTCTTTTGTTGGGTCGACATGAGACACCTGCTGAGTTCTAACACGTTTGAGGCCGAGATTGAGCTATGGAAAAAGATCGTTTACGAGGTTAAGCTTAACATCTCTCCCGGTTCTTCATGCCATTGCAACGAACCGGGTTGG…
DY021693	0.52	0.44	9.09	0.78	8.02	3	0	0.00629		Probable serine/threonine-protein kinase PBL3	GO:0004672(protein kinase activity),GO:0004674(protein serine/threonine kinase activity),GO:0005524(ATP binding),GO:0005634(nucleus),GO:0005737(cytoplasm),GO:0005886(plasma membrane),GO:0006468(protein phosphorylation),GO:0016301(kinase activity)	NA	PBL3 APK2B, KIN2, PIX14, At2g02800,PBS1-like protein 3. May be involved in plant defense signaling	GTTTTTGCTTCAGAACCTCTCTGTTCTTCTTCACCTTCCTTGGTCCTTCCTCTCTCCTTCTTCTTCTTGAGATTTTCTTTCTTTCTTGTTGTTTAATATTTTCATTCTATTTAACGTATATATTCGGCTAAGCAGACACTTGCGCCGCCGAAACTTACTGTACTTCGTTCTTGTCCTGATCATCTGTGTCCTTGTTCCACAAGCTTTGTCTGTCTTCAAGTTGCTATTTTAATCTGAGATGGGTAATTGCTTAGATTCATCAGCTAAGGTGGATAGCAGCAGCCATAGCCCACATGCTAATTCTGGTTCGTCTGCGTCAAATGTCTCGAGCAACACAAGCCGTTCAACGGGTCCTTCAGGAAGAAGCACAAACTCTTACAGCACAGGAAGCAGTAGTTT…
TC183800	0.84	1.28	15.99	5.79	8.07	3.01	0	0.00247	Brassica napus uncharacterized BNAA06G40720D (BNAA06G40720D), mRNA	NA	GO:0003674(molecular_function),GO:0005575(cellular_component),GO:0008150(biological_process)	NA		GGGCTAGCAGAGAACTCTAGAAGCAGCAGCAGCAGGAAGAGAAAGAAAGGTAAAAGCTTAAGCTCTTATTGAGACTTGCAGAATCATCTCCGCAACGTTGTCGACGACCTGCAAAAATGGAGACACCACCAAAAGATGAAACACAAAACCCTCCTGCGAATCCGAATCCGAAACCAGCCATGGCGTCTTCATGTAGGAGGAAGGTAAAGGAAGATGCCACTTTTTTTGAGGACGTGAAAGATCACATCGATGAGTTCATTCATGCCTCCATGGATGAACACAAGACCTGCTTCCAGAAGACCATCAGCAAGATGTTTGGATTATCCAAGGCTGTGGCTGAGAAGCAGGCCGAGGAAGCCAAGGGAGGAGTCGAGAGTCAGTTGCCTCTTCAAACGACAG…
TC166859	1.14	1.37	25.19	3.83	8.14	3.02	0	0.00088		Cytochrome P450 71B23	GO:0004497(monooxygenase activity),GO:0005506(iron ion binding),GO:0009055(electron carrier activity),GO:0019825(oxygen binding),GO:0020037(heme binding),GO:0055114(oxidation-reduction process)	00903(Limonene and pinene degradation),00945(Stilbenoid, diarylheptanoid and gingerol biosynthesis),01100(Metabolic pathways),01110(Biosynthesis of secondary metabolites)	Secondary metabolite biosynthesis	GAGAACAGAGTAGCTAGCTAGAACACTAGATGTCTATTTTAATCTACTTCCTCTGGCTTTTGCTACTTTTCTTTGTAACAATAACCTTCACAAAAAAGTTCCAAACCTCGAAAATAAACCTTCCTCCAGGCCCACAAAAGCTGCCGATCATCGGGAACTTACACAACCTTGACGGGTTACTACACATATGTCTCCAAAAACTCTCCAAAACCTACGGACCAGTGATGAAACTCCAGTTCGGTTTTGTCCCTATTGTCATAATCTCTTCAAACAAAGCAGCAGAAGAAGTTCTCAAAACCCATGACCTAGATTGTTGCAGCCGACCAGAAACCATAGCGACGAAGAAAATCTCTTACAACTTTAAAGACATCGGGTTCGCTCCTTACGGGGAAGAATGGA…
FG566968	0.81	0.63	8.79	6.02	8.23	3.04	0	0.00378		Probable inactive poly [ADP-ribose] polymerase SRO2	NA	NA		AACTTTCGATGATTTTAGGAAAAGGAAGATTCAGAGAGATCAATTGGTTCGGAAGATGAGAGAAGTGGCTGGAGACAACCTTTTGGCTCAGATTATCAAAAACCACAGAGACAAAAACAAGGTCAGGGTTGTTTAACACAGGAGAAAGTTTCACACGTGTGATGCGTAGAATGGTGGGATAGAAGTACACACGTCATACACATGCATAGACAAAAGCTCAATCAATTGCGGAAACTATATGAAGAGTTTTAAAGCTTTTTTGTTTTCTCCTCTCTGTTCGCTGTACAAACAGATGATCATCCCTTTATGATATGAACTTTGAGAAATTTGTGAAGACCATTCTTTCACGCAATGAAGTTTTCTAAATTTCCAGAAATTATCAGTGAAGTAACTCTTAATG
EV199144	0.49	1.22	17.29	1.72	8.24	3.04	0	0.00274	Brassica napus heat stress transcription factor A-4a-like (LOC106430569), mRNA	Heat stress transcription factor A-4a	GO:0003677(DNA binding),GO:0003700(sequence-specific DNA binding transcription factor activity),GO:0005634(nucleus),GO:0010200(response to chitin)	NA	Transcriptional activator that specifically binds DNA sequence 5'-AGAAnnTTCT-3' known as heat shock promoter elements	AGTAACCTTAACACTTCTGGTTCTCTTGACACATACATAATCTTAAATAGGTGCTAAGCTCGATGATTAAGTGTTAAGGGACATACATGTGTTGATAAAATGCAGAACCAGATCCAAAATGCTTATGATCTAATACAATGAACCGAACATATATTACAAAAAAAAACTAAAAACAGATCTAAAGTATCAGATACTTGACATATTGACTTCTCTCTCAAGAAGTCAGATGTCCAAGCTGTTCTGTAATTGCATTTACATTCCTCGAATTCCACCAACATTTCTCACTTGGATCTTCACCTTTATCTTCTTTCTTCTCTGGTTGAACTTCCCGTTGCTCGGCTGATCCAGGATTCTCTGTCAAAAGCTGCTGCCAGAAGACATCATTCACTCCTGTTGCTG…
TC187917	6.46	6.15	81.43	52.81	8.31	3.05	0	0.00751		Protein DEHYDRATION-INDUCED 19 homolog 2	GO:0005622(intracellular),GO:0008270(zinc ion binding),GO:0009414(response to water deprivation)	NA		GGAAGAGTTCTACTTTACCTAATCAAAAGTAGTTTTGTCCGAGAGACTATATAAAGAAGCTCGAGGTTTCTTGGGGAGATTCAGAATCGAATAAGATGGACGACGATATGTGGGCTGTTTCCTCTTCTGGCTCTTCCAGAAGCCATCGATCAGCAGCAACCACTGCTAAGTACCAATCTGGTTCTTATCTAGATTCGGTAGATTTTGAGGAAGATGAAGACGATGTTGAAGTGGATTACCCATGCCCGTTTTGCTCCGATGATTATGATTTAGTCGAGTTGTGTCACCATATCGACGAAGAACATAATCTTGAAGCTACCCATGGGGTATGTCCGGTTTGTAGCAAAAGGGTGAAGATGCATATGGTGGATCATATTACCACACACCATAGAGATGTCT…
TC172329	2.75	3.13	31.19	28.05	8.35	3.06	0	0.00178		Multiprotein-bridging factor 1a	GO:0003677(DNA binding),GO:0003713(transcription coactivator activity),GO:0005730(nucleolus),GO:0006351(transcription, DNA-dependent),GO:0009723(response to ethylene stimulus),GO:0045893(positive regulation of transcription, DNA-dependent)	NA		GACAGTTTTTTTTTCTTCTCTCTATATTAATCATCCCAGCTATCTCCTATACAAGTAATCTGATTCTTCACCTAATATTAGCTGGAGACGAAACCCTAGATTTTGTCAAGCTCGAAGAAGAGGAAATCATGGCAGGAGTTGGACCGATGACGCAAGATTGGGAGCCGGTGGTGATCCGAAAGAGAGCCCCTAACTCCGCCGCCAAGCGCGACGAGAAAACCGTCAACGCCGCTCGTCGTTCCGGCGCCGATATCGAATCCGTCAGAAAATACAATGCTGGAACCAACAAGGCAGCCTCAAGTGGCACTTCTCTCAACACAAAGAGGCTTGATGACGACACTGAGAACCTCGCTCATGAGCGTGTGCCTACTGAGCTTAAGAAAGCCATTATGCAAGCTC…
TC166621	2.26	1.39	29.22	12.04	8.39	3.07	0	0.00045		Probable inactive poly [ADP-ribose] polymerase SRO2	GO:0003950(NAD+ ADP-ribosyltransferase activity),GO:0008150(biological_process)	NA		GGAGGACGACTCTGCTTTCTTCCACATTTTCCCAAGAAATCTTTTCTCTCTCTCACATTTTCTCGCACTTTCTTTCCACTTGGCGATGGCGGCGCAGGTAGAGATCGAACTCGACAACGGCGAAATTCTCGATCCACTCTCCTCCTCCTCCTCCGCCACCGACTCAACGATTCTTCTCCGCGAAGGAGACCAAGAGCACGACGTCATCACCACGTGTTTCCTCTCCGGCTTAGGCGCCACTCTCGCTAACGCCACCACGATCGTCACTATACGTAAGAAATCTCCCAACGCGATCACCACGAGAGCCAAGTCTCTAGCCTTTCGCATCTTCACGGAAGCCATGGCGAGGAAGAACAACGGAGATCCCAACGTCAAATACGGTTGGTACGCTGCCTCCAG…
TC174323	0.56	0.2	7.92	1.84	8.79	3.14	0	0.00311		23.5 kDa heat shock protein, mitochondrial	GO:0003674(molecular_function),GO:0009408(response to heat)	NA		GACCCATTATCCGTGCAGCATAGTCTGGCTGGGTCACACCCATGGCTACTCAACCAATTGACAGCCCTACACTCAGGAGGCTTATCTCTTCCTCCGTCGTCCCTCGCTCCGTTCGTCCGGCGGCTTCTTTGCGCCTCTTCAATACCAACGCGGCTAGGAGCTACGAAGAGGGAGATGATAGGAACCATCGCCCTAACCGGACAGTTTCTCCCCGGGGTGGCGATTTCTTCTCAGACATGTTTACTCCAACGAGGAGCTTGAGCCAGGTGCTTAATTTCATGGATCAGATCGGCGAAAGCCCTCTGGCATCATCAGGAGCGAGACGTGGATGGGACGTGAAAGAGAAAGACGACGGGTTGCACCTGAGGATCGATATGCCGGGGCTGAGCAGAGAGGATG…
TC174220	0.97	1.45	28.02	3.35	8.85	3.15	0	0.00047	Brassica napus uncharacterized BNACNNG61640D (BNACNNG61640D), transcript variant X2, mRNA	NA	GO:0003674(molecular_function),GO:0005575(cellular_component),GO:0080167(response to karrikin)	NA		AAAGCAGGGTTGGTGAAATCTGAAAGGAATCCTATTTCGTTGGAGTTTGTTGCATATTTTTCTTGCATCTAAAGCTATGAATTTCAATCAAAAAGCTCATCCGGATTGCGTATATTCAGACAATCCTTTCCATGAATGTGCTTCAGCTTGTTTAGAGAAAATTGCTCAAGGCCATGTCAAGAAGAAGACTAAGAAGCAAGGTTTAAAGACTCTTAGTTTCTCAGGGAGTTTTGGTAGGAAAAAGAAGGAATCATATCCACAACCACTTTCACCGTTATCTGCAAGGCCATATCAAAACGGTGGAGGCAGTTTTGGAAACGCTAATTTTCCCAAGGTTCACCATGCAGTTGCTGCACCTGTAGCTGTGAAGAACAAGACAGTTTCTGATACGAATAAGTC…
GR457033	0.4	0.54	7.7	2.6	8.86	3.15	0	0.00674	Brassica napus ATP-dependent 6-phosphofructokinase 7 (LOC106432840), mRNA	ATP-dependent 6-phosphofructokinase 7	NA	NA		TGAGGAGAAGAAAGAGATGCCGGAGAAGTCAACTCCTGACGGCGAAAACTGTGACGGAGTTGTCGATATTCCTCCGGTGACTAAAGAGATCACTAAGTGAACGTCAAATAAAAAAGCTTTGGTTAGAAAACTTCCAGGCATATATATATATATATATATATATATTCCTGAAACGAGACCGTTTTGAAGGAAAGTGAAATAATTGTTTATTCTGACGATATCGCCTTTCTGTTTGGCAAACGCAAGTTTTTGGTTTCTTTTAGATGTTTAGTTTTGTGTAACCTTTTTGCACCTTCCACATCATATGATTATGAATGTATGAAGTTATCTTTTTA
TC174526	1.13	0.41	15.5	4.14	9.03	3.18	0	0.00043		Transcription factor MYB51	GO:0003677(DNA binding),GO:0003700(sequence-specific DNA binding transcription factor activity),GO:0006355(regulation of transcription, DNA-dependent),GO:0009651(response to salt stress),GO:0009723(response to ethylene stimulus),GO:0009733(response to auxin stimulus),GO:0009737(response to abscisic acid stimulus),GO:0009739(response to gibberellin stimulus),GO:0009751(response to salicylic acid s…	NA		CCACGCGTCCGAAGTTCTTGAACAGAGTAGCTAATAGGTTCGGAAAGAGAATCAATCAAAGTGTTCTGTCTGAGATTATCGGAAGTGGTGGCCCACTTACTACTACTACTACAAGTCACACTGCTACTACTACAAGTGTCACCGTTAACTCCGAATCAGATAAGTCAACTAGCTCTTCTTTCACACCAACCTCAGATCTTCTATGCCAGATGACTGTTAACGGTAACGCTACATCGTCTCCGTCCACATTCTCTGAGGCATCCGTTAATGATAGTTTAATGTACTGTGATAATGAGGATAATCTCGGATTCTCAAATTTTCTGAATGATGAAGATTTCATGATGTTGGAAGAGTCTAGTGTTGACAACACTGAGTTTATGAAAGAACTTTCGAGGTTTC…
TC184639	8.55	14.02	155.22	103.2	9.21	3.2	0	0.04469		Nucleolin 2	GO:0000166(nucleotide binding),GO:0003676(nucleic acid binding)	NA		GGATCAACTACACTATTTGCTGGAAATCTTCCCTTTCAAATTGAGAAATCTGACATAGAGGATTTCTTCAAAGAAGCCGGTGGAATCGTCGATGTCAGATTTGCTTCAGATTCAGATGGCCGTCTTAAAGGTTACGGGCATTTTGAGTTTGCTTCTGTAGAAGCAGCTCAGAAGGCATTGAACCTGAATGGTAAACAATTACTAGGCCGCACTATTAGACTATCTGATGCTAACGCCAAGCCTGCTCCACGAAGCAGCAATGCTGATGGCAACTTCCAGAGCAACCGCAAAGGAGAAGGAAGCCAAGTTAAAACGATTTTTGTTTCAAGATTCGATAAGTCTGTGGCTGAATCTGATATGAGATGTGCGTTGAGAGGGCATTTTAGTGACTGTGGAGAG…
TC171652	2.11	2.27	36.59	16.66	9.26	3.21	0	0.00043		Glutathione S-transferase U4	GO:0004364(glutathione transferase activity),GO:0005737(cytoplasm),GO:0009407(toxin catabolic process)	00480(Glutathione metabolism)	May be involved in the conjugation of reduced glutathione to a wide number of exogenous and endogenous hydrophobic electrophiles and have a detoxification role against certain herbicides	GGTCAAAGGAGTTAGAAGTCTAGAGAAAAGCAAGTGAGATCCAATGGCGACTAAAGAGGAGGATGTGAAGCTTCTAGGTTTTTGGGCAAGCCCTTTTAGTCGTAGGGTCGAGATAGCTCTCAAACTCAAAGGCGTGACATACGAGTACTTGGAGCAAGATATTTTCAACAAGAGTGCTTTGCTTCTTGAACTAAACCCGGTTTTCAAGAAGGTTCCGGTTCTTGTTCATAAAGGTAAAATATTAGCCGAGTCACATCTGATCCTTGAATACATCGACCAGACATGGAAGAACAATCCTATTCTTCCTCAAGATCCTTACGAGAAAGCCATGGCTCGTTTCTGGGCCAAGTTCGTTGATGAACAGGTCGGACCAGTATGTTTCAAGTCTGTGGTGAAAGC…
TC174116	0.49	0.63	12.48	1.97	9.35	3.23	0	0.00166	Brassica napus uncharacterized protein At1g04910-like (LOC106435884), mRNA	NA	GO:0003674(molecular_function),GO:0008150(biological_process)	NA		TGAAGGTAACTGCCCCATGACGCCGCGGGAAGCTGCCGTGTTCCTCAAGGCAATGGGGTTTCCTTCGACCACGAAGATCTACATTGTTGCAGGGGAGATCTACGGCGAAAACAGTATGAATGCATTCCACCAAGAGTTCCCAAACGTCTTCTCTCACTCCACACTGGCGACTGAGGAAGAACTTTCGACTATTAAACCTTACCAGAACAGATTGGCTGCTCTTGATTACAATTTAGCACTCGAAAGCGACGTTTTCGCTTACACTTATGATGGAAACATGGCCAAAGCGGTTCAGGGTCACCGTAGATTCCAAGGTTTTAGAAAAACGATTAATCCCCACAGGCAAAGATTAGTGAAATTGATTGATAGGCTCGATGCGGGGCTCATGTCTTGGGAAGA…
CX193208	0.74	0.74	17.51	2.02	9.51	3.25	0	0.00056		Long chain acyl-CoA synthetase 3	GO:0003824(catalytic activity),GO:0004467(long-chain fatty acid-CoA ligase activity),GO:0006631(fatty acid metabolic process),GO:0006633(fatty acid biosynthetic process)	00071(Fatty acid metabolism),01100(Metabolic pathways),04146(Peroxisome)		CCCACGCGTCCGCGGTCTTCAGCAGAAACTTTCTGATGGTGGTTTCTTAAAGAAGACCTTATTTAACTTTGCCTTCAACTACAAACATAATAACATGGTGAAAGGGAAAGCTCATGAACAAGCAGCTCCAATCTTTGACAAAATTGTATTTAAGAAGGTAAAAGAAGGATTAGGAGGAAGAGTGCGTCTAATCCTCTCAGGAGCAGCTCCTCTTGCAGCTCACATCGAATCTTTCCTTAGAGTTGTCGCATGTGCTCATGTTCTCCAAGGATACGGTCTAACGGAGAGCTGTGGTGGGACATTTGTATCGATTCCAAATGAGCTTCAAATGCTTGGAACGGTTGGTCCACCGGTTCCAAACGTTGACATAAGGCTCGAGTCAGTTCCAGAGATGGGTTA…
TC180096	2.03	2.35	54.31	6.92	9.63	3.27	0	0.0002		Beta-glucosidase 27	GO:0003824(catalytic activity),GO:0004553(hydrolase activity, hydrolyzing O-glycosyl compounds),GO:0005575(cellular_component),GO:0005975(carbohydrate metabolic process),GO:0043169(cation binding)	NA		GACAACTCAACAATCTCTACATTCTTTTAGAAAAAAAAAAAAATTCATTCATTTATTTATTTTGCAAGAACAAAACAAATCATTTCATTCTTTCATATTAGACAAATAACCCAGCTCCATTCGATTTAAAAGAACTCAAAGGATCTTCGTCCAATCGATTTAAAAGGTTTCTCCCCAAAAGACTAAACAGATTATAAATCTTTTATAAACAATGACGCAAAAGAGGAACACTTTCTCGAAGAAAAACTCGTTCGGCCGTTCTGACTTTCCGGAGGGTTTCCTCTTTGGGACAGCCTCATCCGCTTACCAATATGAAGGAGCCATAAACGAAGCTCCTCGTGGAGAGAGTGTTTGGGACACATTTGTCCGCAAATATCCAGAGAGAAATTGCTATTCTAA…
TC174052	0.65	0.62	14.07	2.97	9.75	3.29	0	0.00062	Brassica napus uncharacterized LOC106408940 (LOC106408940), mRNA	NA	GO:0003674(molecular_function),GO:0008150(biological_process)	NA		GGACCCTTTTGGTATGGAAGTTCTGCGAGCAGTTCCCGAGCCAGAGACTACCTCCGATCCGCTTCTCGGTAACTCACCTTGCTGTTCCTGCCTCGCCGTGGGTTCCTCCTGGTGGCAGCGGAAGTCGATTGATTTACACAGCAACCACCATCACGAGCCACGGTGGTGGATACGTGCGATTCTGAAGATCCGAGAGTGGTCGGAGATCGTAGCTGGGCCACGGTGGAAGACTTTCATCCGTCAGTTTAACCGCGATCAACGCCGTGGCCGCGCCTGGGACAACAGCGCCAGACATAAGTACGATACTTCGAGTTATAAATTGAATTTTAAGGATGAAGGCGAGGACGAAGAGGACGATGAAGCTGGATTCGGAGGGTATCGGAGCTTCTCTATGCGCTA…
TC172207	0.42	0.6	11.55	1.17	9.86	3.3	0	0.00178		Heavy metal-associated isoprenylated plant protein 6	GO:0030001(metal ion transport),GO:0046872(metal ion binding)	NA		CACGCGTCCGAATCAGTGGCCATTGATAGCACCAAGGACTTGGTGATAGTGAAGGGGATCATTGACGTTAAACAACTCACTCCTTATCTCAACGAGAAGCTTAAACGCACCGTCGAAGTTGTTCCGCCCAAAAAAGAGGAGGGAGCCACCGTGGCAGCTGCGGCGGCTCCAGCTGGCGGGGAGAAGAAGGACAAAGGTGTTGGTGAAAAGAAAGAGACTAAAGATGTTGGAGAAAAGAAGGACGGTGGTGGTGAAAAGAAGAAAGAAGTTGCCTCAGCCGGAGGAGGTGACGGTGGTGCTACGTTGGATGTGAAGAAATCGGAGTATAGCGGTTATGGGTATCAACCTCAGCCCATGTATTACAACCCACCAGGACAAGTGTACGGTCAACAACACTAC…
TC185930	0.43	0.5	12.82	0.96	10.13	3.34	0	0.03083	Brassica napus uncharacterized LOC106400337 (LOC106400337), mRNA	NA	GO:0003674(molecular_function),GO:0008150(biological_process)	NA		CGGCACGAGGAAACAAACAAAAAGAAAAGCTTTTCTCCCTGAGAAACAATAGTTTATTACCTGACTACTTCGAAGCTCCTTTTTTTTTGTCGGTACAACGTAAAGAAGAGAAAGCAAAAATCAAATGAGGAGAGTAAGCTGGTCTACTGTTTTGATCGTGGTGATGATGGTGTCGTTGTTTGTAGTAGAACACGTGGTGCTTCCCGCAGAGGCGGGGAGGGTTCTAACGGAGAAGTTGGGAGACGGAAGTGCGACGGTGATAAGGGTGGAGAGGATGAAGTCAACGGTGGATTACTGGTTTCAGCGTTTGGCTTCGGGTCCGAGTCCAAGTGGTCGCGGCCATTAAATTAGTTTTTTTCTCTAGCTGGAGGTGATCCATTAGCGTCGATATGACATATG…
TC167080	0.63	1.1	18.22	4.5	10.19	3.35	0	0.00046	Brassica napus uncharacterized LOC106375938 (LOC106375938), mRNA	NA	GO:0003674(molecular_function),GO:0008150(biological_process)	NA		TTTGCTTTTGTTATGTCTTGGATGGTTTACTTTGTAGAAGATAGTTGAATTTGTGTTGCTTGCTTAATTACTACTTGGCAGATGCACAGGAGGAGCATGAGCGTTCGTTCGTTTTCATCCTCCATGACAGGTCCGTATATGTTGCGTAGTCTCAAAGTAAATCCCTCGCCAGGAGGCGTCAACATAGGGAAAGTGCTTGTGTTCGACCCAGCCAAAGAAGAGTTACTAGAACTCACAGACAAAGCAATACCTGAAGAAATAATCATGACCAAAGCAACCGGAGCTTCCAAGGGATGGGGATTTTTCAGTGACCCGCAAGATAGCTGCATACTCATCACCGACGTCATGAACCCATGGTCTTGCAAATCAAACCCCAAGATATTTACTCTGCCTCCACTT…
TC186909	0.27	0.68	10.49	1.67	10.32	3.37	0	0.00233		Aconitate hydratase 3, mitochondrial	GO:0003994(aconitate hydratase activity),GO:0005507(copper ion binding),GO:0005739(mitochondrion),GO:0005829(cytosol),GO:0006101(citrate metabolic process),GO:0006102(isocitrate metabolic process),GO:0006979(response to oxidative stress),GO:0009507(chloroplast),GO:0046686(response to cadmium ion)	00020(Citrate cycle (TCA cycle)),00630(Glyoxylate and dicarboxylate metabolism),01100(Metabolic pathways),01110(Biosynthesis of secondary metabolites)		GGCATGCATGCCTTGACAATCCTGTTGGATTCAAGGGTTTTGCAGTGCCAAAAGAGAAACAAGGAGAAGTTGTGAAGTTCTCATACGAAGGACAACCTGCTGAGATCAAGCATGGTAGTGTTGTTATTGCGGCAATCACTAGTTGTACAAACACATCAAACCCTAGTGTCATGATCGGTGCTGCACTCGTTGCCAAAGAAAGCCTTTGATCTTGGCCTCAAGGTTAAACCATGGGTTAAGACAAGTCTTGCTCCAGGGTCTAGAGTTGTCGAGAAATATCTGGACAGAAGTGGGCTCCGAGAGGACTTGAACAAGCAAGGATTCCAAATTGTCGGATACGGTTGCACAACATGCATTGGGAACTCTGGTGATCTTGATAAATCAGTTGCAGCTGCTATA…
TC171760	1.84	1.77	51.67	5.39	10.57	3.4	0	7e-05		Glutathione S-transferase U9	GO:0004364(glutathione transferase activity),GO:0005737(cytoplasm),GO:0009407(toxin catabolic process)	NA	May be involved in the conjugation of reduced glutathione to a wide number of exogenous and endogenous hydrophobic electrophiles and have a detoxification role against certain herbicides	GGATGGAAGAAGAAACTGAGAACAAAGTGATACTCCATGGAACATTCATGAGTCCTTACAGCAAAAGGGTTGAGTTAGCCCTCAAGCTCAAATCCATACCTTACCTATTCGTTCAAGAAGATCTCCATAACAAGAGCCAAACCCTTCTCCAGCACAACCCGGTTCACAAGAAGGTTCCGGTTCTCGTCCACAAAGGTAAACCGATCTCTGAATCCTTGTTTATCATAGAATACATCGACGAAACCTGGAGAAACGGTCCACAACTTTTGCCTCAAGACCCTTACAAAAGATCTAAAGTCCGGTTTTGGGCCAGCTACATCCAGTTACATCTTTTCGATGTGGTGATGAAAGTGGTCAAAACCGAAGGAGAAGAGCAAGAGAAAGCTCCCACAGAGGTGA…
TC176141	0.38	0.3	6.04	2.65	10.57	3.4	0	0.00342	Brassica napus ribosome biogenesis protein BOP1 homolog (LOC106394524)	Ribosome biogenesis protein BOP1 homolog	GO:0007276(gamete generation),GO:0051302(regulation of cell division)	NA	Protein BLOCK OF CELL PROLIFERATION 1. BOP1 PEIP1, At2g40360 . Required for maturation of ribosomal RNAs and formation of the large ribosomal subunit (By similarity). Plays an essential role in cell growth and survival through its regulation of ribosome biogenesis and mitotic progression. Analysis of Block of cell proliferation 1 (BOP1) activity in strawberry and Arabidopsis. Carvalho S.D., Chatt…	CTTCTTCTTTGTGTAGTACAAGGTCTCATCAATAACCTCCTGAGATGAAGCGTGAAGGCAAGCAACACGGTATGGTTAGAACCTACAGGATCCTGCCTCCGTCGCTGAATCCAAGACCGGAAGCCAAGTTGGTCAACCCTTTGACCTGTCGTCCAACCGCCGGTTTATTTACCAAAGTGTCATCTAAGCCGACTAATCACTCCAAGTTCACCGGAAAGTGTGGCCAGGCAAGGTGCCTTGAGTGCCATATGCATCCCATCACCAAGTCCAAAGTCAAAAGTAAAGGCTCTTCCAAGGTGAGATCAAATGACGTCACCTATAAGATGCTGACTTGGCAGGTTGCTTCTGGTGGGCACAGACCCGGTTTGAAGCTTTCCGGGTTCTCGGCTACTGGACTTC…
EV042416	0.27	0.32	5.16	1.84	10.59	3.4	0	0.00816		Probable WRKY transcription factor 50	GO:0003700(sequence-specific DNA binding transcription factor activity),GO:0006355(regulation of transcription, DNA-dependent),GO:0009867(jasmonic acid mediated signaling pathway),GO:0050832(defense response to fungus)	NA		ATAGTTAAGTCTTCATATTCCAAAAATAAAAAAGATTTCTTGAAACATTATTCTTTTTATGAATAGATAGTAGTGTTTGAGTTATGAATGATGAAGAGACAAACTTGGCGAGGAGTTTCAGCGATGATACTCACTCAGGGTTCGGACTTCCGGATCTATACTTGTCAGATGAATGGATGGACGATGATCTTGTCTCTGCTGTTTCCGGGATGAATCATTCTTATGGTTATCAGACCAATGTTGATGCTGTTTTCTTCTCCGGTTCCTCTAGCAGTTTCATTCAGCCCACATCTCCAAGTACTAAAGCTTCTGTTGCCCCTGCTTCTGCCGAAACTCAAGTAAAGAAAGAAAAGAAGAAAGTTAAAGAGAGAGTTGCATTCAAGACAAGGTCTGACGTTG…
ES905922	0.79	0.56	7.09	10.28	11.13	3.48	0	0.03635	Brassica napus uncharacterized LOC111200834 (LOC111200834), mRNA	NA	GO:0003674(molecular_function),GO:0008150(biological_process)	NA		CAACAAAGAGATTCTCTTTCACCTACAAAAGATTACAGAAAAAAATGGCCAAAAGCGAATCTTTGCTTTTGATTCTTCTTTTCATCTCCGTCTCTCTATCGACGGCTAGGATATCACCAGGAGAGTTTCATCCCGTCATCTTATCTGGAGAGATCTCTCATGATTCTAAGGCGGTGGTTGGTTGCGGAGGCGAGGGGTCGGAGACAAACACGGGATATTCTTTTATGCCTGAAGTCGTCGCCGGAAAATTTGGCTCGTTGGTGTTGAATGCTCTTCCGAAAGGGAGTCGTCCGGCGTCTGGGCCCAGCAAGAAAAGTCATGACGTCAAGATTTAATTAGATGATGTTTCTGTGTCTGATCTTAATTTTTTGTTGTTGTTTCCGTCCAATTCTTTGGCAA…
EV112954	0.27	0.14	4.98	0.54	11.2	3.49	0	0.00284		Aspartyl protease APCB1	GO:0004190(aspartic-type endopeptidase activity),GO:0006508(proteolysis)	NA		CAATTCTCGATCGAAATCTCCCTAAAATCAATTTGAGTGATTTCGATCGGAGAATGGAGCCACAACGTGACGACCAGCGAGCCCATGCCGTAGTCATAATCACTCTCCCACCTTCCGATGATCCTTCCCAAGGCAAAACTATCTCCGCCTTCACCCTCACTGACCCACCCGAAACCCCAAACCCGACTTTTCAACCCGGCCCACTTCACCAAAACTCGGATCCCGGATTCTGGCTCTCGGATCTCTCCACGGGCTCGCCGAGGCTAGTGCTGAGCCTTATCGCTATTTCGCTTCTCGCGGTTGCTTTCTACGCCTCTGTTTTCCCCAACACCCTTCAGATGTTTAGGGTTTATGATGATGAGAGGGATCGTGACGATGATGCCAATCGCCGCGAAACGT…
TC183632	3.62	2.21	61.85	27.69	11.29	3.5	0	0.00013	Brassica napus uncharacterized LOC111205058 (LOC111205058), mRNA	NA	GO:0003674(molecular_function),GO:0008150(biological_process)	NA		GGGGGAAAGAGACTGAAGTTCCTGGCGGCTATCGGAGGATGGTATAAAGGTATATTCGAATAAGTAGAGGAAGAAGAAAGGCTTTGAGAAGCAATGGTGTTGTGGGAGTTAGCTCTGGGAACAGCCTACTTCTTGGGACTCAGGCGGTCTTACCGGCTCGCATTGAAGACCCAGCGTCGGATTGTTAGCCCAAATCATCCAAGGGTCCGACAATTTCTCCACAGGAGGACTCATCAAATATTTGATGTGGCACTTAGGGTCCACAAGAGCATACAACAGAGAGACATGGAGATTGGTCGGAACCTTGGAAACTGGATTCTTAGAGGGCTCGACCGTATGAAGCCATCAGCTCAGGTTCTACGGCCAAAACAGATAGAGCCAACAAGCACAGGCAAGGCT…
ES984254	1.69	2.18	60.73	4.11	11.32	3.5	0	5e-05	Brassica napus uncharacterized LOC106365288 (LOC106365288), mRNA	NA	GO:0003674(molecular_function),GO:0005575(cellular_component),GO:0006979(response to oxidative stress)	NA		GGAGGCAATAACAAAACAAACTTGAAATCAAATTTTCAGTTTGATTACATACAAAAACCAAATCATTTCTGATTGAAATCTTTTTTAAAATAGGATATATAATGAACGGAACATCGTGGGCTGACCAGTGGGACAACTCTGCCAAAGGAGGCCGCATAGGTGGCGGTGCCGTTAGCGGAGGTGGAGGTGGAGCTCCGTCTACCTCGAAAACGGGTAAGTACAAGGAGAAACTAGGACAAGGGCTAGACAAGACAAAAACTATAGCTTCTTCTGGTTTTAAGAAGCTGAAGACAGGCTCTGCCATTGGTTTCCGTTGGGTGAAAGACAAGTATCACAAAACCACAAACAAACATTAAACATCTATTATATATTGACCAGTAATAATATATTTGATGTATA…
GR461968	0.27	0.5	6.93	2.97	11.36	3.51	0	0.00254	Brassica napus protein GAMETE EXPRESSED 1-like (LOC106371413), mRNA	GAMETE EXPRESSED 1-like	GO:0003674(molecular_function),GO:0005887(integral to plasma membrane),GO:0008150(biological_process)	NA		ATACATTAAAATCATTTAAATCTGGAAGTACGTTCTTACAATACGTAAAGATGGTAATCAAGGTTATTGTCAAATCCTCATAATCCTCTATTACAAGCAATGGAGCAATGTAATGAAAGGTACTTACTGCTTCTTGGTACCCTTGACTCTCCCGGTTATGACGGTTGCTGTCTACTTTCATTGGCTAACCATGAGGCTCTTCAAACACGCCTGATACATCAATCACTATTGGCTACTGCAATTGCTTCCTAGAGTTTCCTCCGATCAAAATTATGTTTTCAAGTCCAATTCTGATGATAAATATGTACTTACTAGATTAAATGCAAAAAGAAAAATGTATTAAATGATTCTATTGCGTCCAAACATCATCATGTAGAAGCTATTGGAGCAAGACTACTC…
TC185912	0.49	0.41	12.82	1.21	11.45	3.52	0	0.00039		Probable E3 ubiquitin-protein ligase RHC1A	GO:0005575(cellular_component),GO:0008150(biological_process),GO:0008270(zinc ion binding)	NA		GATCTCGTCTATTTTAATCTTCTTTATTACTTGGAGATTCACGAGATTGTTTGTTGCTGCATTCTATTCGGGTTTGATGACTAGCCGAAAAAACACGCATTGGTGTAATACTTGTAGACGAGGAATCCGTCTTCAAGGAGAAGACCTAAGAAGAGGAGGAGCTTGCATTCACTGCGGTAACACCTTTCTCGAAAGGCTCTGTGAGAATGTTGATCTAAACCCGTTTGATTTATTCGGTTTAGCCATTCAAGAATCTCGTAACCGTCGCGACAACAGAAGAAGATCGGTTCTTGAAAACCAATTGAGTTTTCAAGAGTTGTTTAACCGGCTCTCAGCACAAGACCGCCGTGGTCCACCTCCAGCCTCACTAACCGTGATCAACTCAATGCCAAAGATCAA…
H74638	0.38	0.5	8.87	3.3	11.63	3.54	0	0.00091	Brassica napus zinc finger protein AZF2 (LOC106390058), mRNA	zinc finger protein AZF2	NA	NA		ACATGTGGTAAATGCTAATCAAGGCAACGAGTCCACATGGAAGGATTCTCGTTCGTTCACCCAACTATTTATAATTTGCGTTCACATAAGGAATACCACGTGTCATATATTTTACAGAGTGGACTCAAGAGATTAGCAGCTATAACAACAGTTTAAAAACCAAAAACTGATTTAACAATTAATTCATCAAATCTTATATCAAATCCCTAACATATATGAATATATCCAATCCCAGAATTAAGAAGAATCTGCAAACAATGAAATGAACTAAAGTCTACAGACGAGT
TC187852	0.98	2.63	33.28	18.55	11.65	3.54	0	0.00016	Brassica napus nucleolin 2 (LOC106411790), transcript variant X4, mRNA	Nucleolin 2	GO:0000166(nucleotide binding),GO:0003676(nucleic acid binding)	NA		AAACTTGGGAGTCAAGTGTCGTCTAACCATCGACTGTCACGTGGACGTATAAAAACTAATCTTCCATTACAATCCCTAATCACCAAAACCCTTTCGGAGCAGATCGCTCGAAAAGCTAAACAGTATCCGGTCGTCATCATCTCCAGCAGTCGCCATGGTCAAGTCTAAGAAAGAGTCGCTTACCAAAGTCGAAGCAGCATCACTTGTCTCAACGACGAAGCCATCGAAGAAAAGTAAGAGAGATGCGGAAGTTGATCTAGACATCAAAAAGAAGCCTAAGAAGCAGAAGAAAGAGGTGATTCAAGCTGAGAAAAAGGCACCACCACCAAAGAAGGTAGAGACCAGCAGTAGTAGTTCTGATTCTGAAGAAGAAGTCAAGATTAAGAAAGTCACTGCCAA…
TC185900	1.08	0.5	22.17	5.1	11.81	3.56	0	0.02669		Probable endochitinase	GO:0004553(hydrolase activity, hydrolyzing O-glycosyl compounds),GO:0005618(cell wall),GO:0006032(chitin catabolic process),GO:0008843(endochitinase activity),GO:0009651(response to salt stress),GO:0009737(response to abscisic acid stimulus),GO:0009753(response to jasmonic acid stimulus)	00520(Amino sugar and nucleotide sugar metabolism)	Random endo-hydrolysis of N-acetyl-beta-D-glucosaminide (1->4)-beta-linkages in chitin and chitodextrins	CGGCACGAGGCTTCCACAAAACCCATATCACTCCTTGTCTCCATCACTTCCTGCTTCTCTCTCCTCCTCAGTTCATCCTCCGCCCAGTCCGTCGTCAAAGCTTCATACTGGTTCCCAGGGGAGTGAGTATCCCGTCACCGACATTGACTCATCTCTCTTCACTCACCTCTTCTGCGCCTTCGCTGACCTCAACGCTCAAACCAATCAAGTCACCATCGCCTCCGCGAACCAACAGAAATTCTCCACCTTCACTCAAACCGTCCAACGGCGAAACCCTTCAGTGAAAACCCTTTTGTCCATCGGCGGTGGAGCCGCTGATAAAACCGCGTTTGCGTCCATGGCAAGTAACCCCACTTCTCGAAAATCGTTCATTGATTCTTCGATAAGACTTGCGAGATC…
TC161937	0.38	0.2	5.28	2.93	11.92	3.58	0	0.00268	Brassica napus NAC domain-containing protein 92-like (LOC106387779), mRNA	NAC domain-containing protein 92	GO:0003700(sequence-specific DNA binding transcription factor activity),GO:0005634(nucleus),GO:0005737(cytoplasm),GO:0006355(regulation of transcription, DNA-dependent),GO:0007275(multicellular organismal development)	NA		ATCTCCCCAAATCCGCGAGGGTAAGTTCATATATATAACTAATCTACACATTCTCAAATGTTTTTGAAATCTATAGATGAGAAAGGTCAAGTTTAATTATTAATATTCATTTTCTTAAACCAAAAGTGTTTAAATTTGGTGGAAATTTTGTCCTTTTCAATAAGTTTGAGTTTATATCCAATCCAAGATTGGAGTAACAAGCTAAATTAAAAGATTGAATATCGTATCTAACATTTTTTGTTTGTTTGTGATCTTGATTACAGGACGAGTGGGTCGTGTGTAGGGTTTTTCACAAGAACAATCCTGCTACGACAACCCAACAAATGACGAGAATACCCTGTGAAGATCTCACAAGAATGGATTCTCTAGATAACATTGACCATCTCCTAGACTTCTCAT…
TC178615	2.95	2.79	92.38	9.64	11.94	3.58	0	7e-05		Cytochrome P450 81D11	GO:0004497(monooxygenase activity),GO:0005506(iron ion binding),GO:0005783(endoplasmic reticulum),GO:0005886(plasma membrane),GO:0009055(electron carrier activity),GO:0019825(oxygen binding),GO:0020037(heme binding),GO:0080167(response to karrikin)	00903(Limonene and pinene degradation),00945(Stilbenoid, diarylheptanoid and gingerol biosynthesis),01100(Metabolic pathways),01110(Biosynthesis of secondary metabolites)	Regulation of the Cytochrome P450 Gene, CYP81D11, in Arabidopsis thaliana, Subjected to Chemical Stress. J Köster. Georg-August-Universität Göttingen	CGGCACGACGTTATGTGGTGGCTCTAGCTGGCGCTGGAAACGCTGTTGATTACTTACCGTTCTCGCGTTGGGTTTCAGATTACGAGAAACGTGCCATGAAGCTGGCGAGTAGATTGGACGAGTTCTTGCAAGGGTTGGTCGATGAGAAACGAGACGCTAAGGAGAAGGGCAACACGATGGTCGATCACTTGCTTTCTCTGCAAGAAACGCAGCCTGATTACTTCACTGATCGCATCATCAAAGGAAACATGGTTGCCTTGATACTAGCGGGGACTGATACATCAGCGGTGACATTAGAATGGGCTTTGTCGAACTTGTTGAACTATCCGGATGTATTGAAAAAGGCGAGAAATGAGATTGATTGTAAGGTGGGTTTAGACAGGCTTATAGACGAGTCAG…
TC187590	5.95	6.04	198.81	20.56	12.19	3.61	0	0.0013		NF-X1-type zinc finger protein NFXL1	GO:0003700(sequence-specific DNA binding transcription factor activity),GO:0005634(nucleus),GO:0006355(regulation of transcription, DNA-dependent),GO:0008270(zinc ion binding),GO:0009642(response to light intensity),GO:0009651(response to salt stress),GO:0009697(salicylic acid biosynthetic process),GO:0010188(response to microbial phytotoxin),GO:0010310(regulation of hydrogen peroxide metabolic p…	NA		CATTAGATGTAACACGATCTGTGGCAAGACGAGACGTTGTGGCTTGCATGCTTGTGCCAGAACCTGTCACCCAGAGCCTTGTGACGGTTACAATGAATCTGAAGCAGTTTCGCGTGTCACATGTGGACAGACGTGTGGTGCTCCTAAAAGAGATTGCAGGCACGTTTGTGCAGCACTATGCCATCCTTCTTTGCCTTGCCCAGACTCGAGATGTGAGTTTCCAGTTACAATTACATGTTCTTGTGGTCGCTTAACTGCCACAGTCCCTTGTGATGCTGGAGGAGAAAGCGCCGGCAATCTTCGTGTTGGTTCTGTCAATGAAACCTCTGTTTTGAATAAGCTTCCAACGCCATTTCAGCCTGTTGAGTCGAGCGATAACCGAATCCCTCTCGGGCAGAG…
TC182576	0.36	0.87	14.66	3.98	12.19	3.61	0	0.00026		Eukaryotic initiation factor 4A-1	GO:0003743(translation initiation factor activity),GO:0005515(protein binding),GO:0005618(cell wall),GO:0005730(nucleolus),GO:0005829(cytosol),GO:0006413(translational initiation),GO:0008026(ATP-dependent helicase activity),GO:0009506(plasmodesma),GO:0016020(membrane),GO:0046686(response to cadmium ion)	NA	ATP-dependent RNA helicase eIF4A-1; DEAD-box ATP-dependent RNA helicase 4	GCACGAGGCTCTCTAATTCTCTCAAAGTCGCTCTTTCTCTTCCCATTCGGTTTCAAATCCGAACAAAGAAGAATATTTCAATCACTCTTAAGAAAATCTTTCACTTTTGCTCTTACTCAACCTCAAGTCATGGCAGGATCAGCACCAGAAGGTACACAGTTTAATACGCGTCAGTTTGATCAAAAGCTCAATGAAGTCCTGGAGGGACAAAATGAGTTCTTCACCTCCTATGATGAGGTCCATGAAAGCTTTGATGCCATGGGTTTGCAAGAGAACCTCCTTAGGGGTATCTATGCTTATGGTTTTGAAAAGCCTTCTGCTATTCAGCAAAGAGGAATCGTACCCTTTTGCAACGGTCTTGATGTGATCCAGCAGGCACAGTCCGGTACTGGCAAAACC…
TC164273	1.3	1.06	30.71	9.54	12.35	3.63	0	2e-05		Probable inactive poly [ADP-ribose] polymerase SRO2	GO:0003950(NAD+ ADP-ribosyltransferase activity),GO:0008150(biological_process)	NA	Probable inactive ADP-ribosyltransferase that may be involved in stress and developmental responses	GGGACGACTCTGCTTTCTTCCACATTTCCCCAAGAAAACTTTTCTCTCTCTCTCATTTTCTCGCACTTTCTTTCCACTTGGTGATGGCGGCGCAGGTAGAGATCGAACTTGACAACGGGGAAATTCTCGATCCACTCTCCGACGACGCCTCCTCCTCGTCCTCCACCGACTCAACGATTCTTCTCCGCGAAGGAGACCAAGAGCACGACGTCATCACGAAATGTTTCCTCTTCGGCTTCGGCGCCACTCTCGCTAACGCCACCACGATCGTCACTATACGTAAGAAATCTCCCAACGCGATCACCACGAGAGCCAAGTCTCTGGCCTTTCGCATCTTCACGGAAGCCATGGCGAGGAAGAACGGCGGAGATCCCAACGTGAAATACGGTTGGTACGCTG…
TC181259	0.26	0.21	5.14	1.76	12.36	3.63	0	0.0038	Brassica napus uncharacterized LOC106446177 (LOC106446177), mRNA	NA	GO:0005634(nucleus),GO:0005737(cytoplasm),GO:0008150(biological_process)	NA		GCGTCCGCTTCTTTGTCGTAGTAAAAGGTCTCATCAATAACCTCCTGAGATGAAGCGTGAAGGCAAGCAACACGGTATGGTTAGAACCTACAGGATCCTGCCTCCGTCGCTGAATCCAAGACCGGAAGCCAAGTTGGTCAACCCTTTGACCTGTCGTCCAACCGCCGGTTTATTCACCAAAGTGTCATCTAAGCCGACTAATCACTCAAAGTTCACCGGAAAGTGTGGCCAGGCAAGGTGCCTTGAGTGCCATATGCATCCCATCACCAAGTCCAAAGGAAAAAGTAAAGGGTCTTCCAAGGTGAGATCAAATGACGTCACCTATAAGATGCTGACTTGGCAGGTTGCTTCTGGTGGGCACAGACCCGGTTTGAAGCTTTCCGGGTTCTCGGCTACTGG…
TC173916	0.53	0.6	16.58	1.74	12.55	3.65	0	0.00014		Zinc finger protein CONSTANS-LIKE 13	GO:0003700(sequence-specific DNA binding transcription factor activity),GO:0005622(intracellular),GO:0006355(regulation of transcription, DNA-dependent),GO:0008270(zinc ion binding)	NA		GATCGCATTTCCTTCAAAAAAAATATCAGATCCGAAAGAAGAAGAAGAAGAAGAAGAAGAAGAAGAAGAAGAAGAAGAGGTTGAAGATTCTTTCTTTCTCCTTCTTCATCTCTGCCACAGGAAAACAGAGTGCCCTACTGTCTCCTCAAATGGAAAAAGAAGAAGAAGAAGGATCCCATCAGCAACATCGCATCTGCGACTATTGCGAGTCCTCGGTGGCTCTCGTCTACTGCAAGGCAGACTCAGCCAAGCTATGTCTCGCCTGCGACAATCAAGTCCACGTAACGAACCAGCTCTTCTCGAAACACTTCAGGTCACTCCTCTGCGACTCCTGCGACGACTCTCCCTCTTCCGTGTTCTGCGACACAGAAAGCTCAGTGCTATGCCAGAACTGCGACT…
TC166812	1.8	1.34	39.81	13.33	12.57	3.65	0	2e-05		Glutathione S-transferase U24	GO:0004364(glutathione transferase activity),GO:0005737(cytoplasm),GO:0009407(toxin catabolic process),GO:0043295(glutathione binding)	NA	May be involved in the conjugation of reduced glutathione to a wide number of exogenous and endogenous hydrophobic electrophiles and have a detoxification role against certain herbicides	GAGTACAACACAATATTAGCTAAAGAAACGTAAGAGAAAGTAAAAAACAAGCTTTTAGTGAGTAACAATGGCAGAGGAGGTGATACTTCTGGACTTCTGGGCGAGTATGTTTGGGATGAGGACGAGGATCGCTCTGGAGGAGAAAAAAGTCAAGTTCGATTATAGAGAACAAGATTTATGGAATAAAGGCTCCTTGCTCCTCGAGATGAACCCGATTCATAAGAAAATACCGGTTCTCATCCACAATGGTAAACCGGTCTGTGAGTCTCTCATCCAGGTCGAGTACATCGACGAGACTTGGCCCGGTGAAAACCCCTTCCTTCCTTCTGATCCTTATCAAAGAGCTCATGCCAAGTTTTGGGCAGATTTCATCGACAAAAAGGTGAATGTTACGGCGAG…
TC188417	5.89	10.57	175.11	99.74	13.29	3.73	0	0.00811		Nucleolin 1	GO:0000166(nucleotide binding),GO:0003676(nucleic acid binding)	NA		CACGAAGCAGCAATGCTGATGGCAACTTCCAGAGCAACCGCAAAGGAGAAGGAAGCCAAGTTAAAACGATTTTTGTTTCAAAATTCGATAAGTCTGTGGCTGAACGTGATATGATATGTGCGTTGAGAGAGCATTTTAGTGATTGTGGAGAGATCACAAGGATTTCTTTACCTTGTGATCAAGAGACTGGTGCTACCAGGGGGATGGCTTATCTAGATTTTATCAACGAGGATGGATTCAACAAGGCATTGGAACTAAACGGAAGTGAACTGGGAGGATGGAACATATTGGTGCTCGAGGGTAAACCAAGAGGATGGAATTCTGATGGAAATAATGATGGTGATCGTTTCACAGCTACTAGGCCCGGTCGTCGCCCCCCTGGAAGAGGCATTCCTGGTC…
EE435051	0.97	0.91	30.48	6.53	13.61	3.77	0	1e-05		Ubiquinol oxidase 1a, mitochondrial	NA	NA		ATGGTGGTCCGTGCTGACGAGGCTCATCACCGTGACGTTAACCATTTTGCATCTGACATTCACTACCAAGGTCGTGAGCTAAAGGAAGCTCCAGCTCCAATTGGTTATCATTGATTTTAAAATTGCCATCTCGTTTAATAAAAAGACCTTGTTTTTACTAATGTTTCAAAACATTGTTCTAAAGAACTTGAGAGAGTCTATGCCTCTCCTTTCACTTGTGTATAATAGATCACGGATCACCTCTACTAGAGCCATACTTTTGGATCGGCGTCCTTGAATGTTACTATAATTTGCTAAAAGTATTCTCTGTACTTGGATTTTCGTTAAAATTTATGATCGGCGTCCTTGAATGTTACTATATTTTCATTTATTCACTTTTTGTTATAATATTAGTAGAAT…
ES924214	1.03	0.86	29.93	6.44	13.97	3.8	0	1e-05	Brassica napus uncharacterized LOC111199682 (LOC111199682), mRNA	NA	GO:0003674(molecular_function),GO:0008150(biological_process)	NA		GGGGGAAAGAGACTGAAGTTTCTGGCTGCTATCGGAGGAATTGTTATAAAGGTATATTCGAATACGTAGAGGAAGAGTAAGGAGAAGAGAAAGGATTTGAGGAGCAATGGTGTTGTGGGAGTTAGCTCTGGGAACAGCCTACTTCTTGGGACTCAGGCGGAGTTACCGTCTCGCATTGAAGACCCAGCGTCGTCTTGTTAGTCCTAATCATCCAAGGATTCGACAATTTCTCCATAGGAGGACTCATCAAATATTTGATGTGGCACTTAGGGTCCACAAGAACATACAGCAAAGAGACATGGAGATTGGTCGGAGCCTTGGAAACTGGATTCTCCGAGGGCTCGACCGTATGAAGCCATCAGCTCAGGTTCTACGGCCAAAACAAATAGAGCCAACAAG…
EL590737	1.35	2.26	43.38	22.3	14.44	3.85	0	2e-05	Brassica napus nucleolin 2 (LOC106411790), transcript variant X1, mRNA	Nucleolin 2	GO:0000166(nucleotide binding),GO:0003676(nucleic acid binding)	NA		GCCCCCCCTCGAGCCTGAGTAGTTGGTCTCTGAGTAGTTTGCGTCTTCACTTGTTTTGCCTCTGATTTCTGCTCTGCCTCTGCCATTTCAACATCAGTATCCTTTTTCTTTGGAGTTACTTTCTCATCTTCACTCTCCTCCTCACTAGATTCGCCACTGCTGCTTTCTTGTTTAGAAGTTTTTGTTGGAGAAACTTTAGCCTTCTTTGTAGGAGGTTTCTCATCATCACTTTCCTCATCATCGGAATCTTCCTCTGATGACTCTGACTTGGTTTTAGCAGCAGCTGGAAGCTTCTTTGTAGCAGGTTCTTTTTTCTTTTCATCTTCTGATTCTTCATCAGAGTCTTCATCAGATTCATCCTCTGAGGATGATGAATCTTTTGCAGCTGGCTTGACACTC…
FG558376	0.16	0.14	3.85	0.63	14.96	3.9	0	0.00836		Zinc finger protein ZAT8	GO:0003676(nucleic acid binding),GO:0003700(sequence-specific DNA binding transcription factor activity),GO:0005622(intracellular),GO:0006355(regulation of transcription, DNA-dependent),GO:0008270(zinc ion binding),GO:0010200(response to chitin)	NA	C2H2-type zinc finger protein; Probable transcription factor that may be involved in stress responses	GACACAAACGAAAACTCCTAACCTTAGAAAACAAACACACAAACGCCTAGAAAGTGAAGTCACTCGATTCAGTTTGGAACCATGGTTGCGAGAAGTGAGAATCGGAGTGTGAAAGATACGCCAGCGGAAAATGAGAATTTTGATCGGACCGTGGAAGATACGGCGACGAGTTGTCTGATGCTGTTACCTAGGGTAGGGAAATGCATCCGAGGAGAGAGTCGCATTTACCGATGCAAGACATGTATGAAAGAGTTCTCATCGTTCCGATCGTTGGGAGGCCATCGCGCAAGCCACAAGCCAATTAACAACTCCAGCGACGACTGTTCGTCATCAGGATCCGTTACAAAAAATACCAAAAAGCAGTCGTCACATACTTGTCCTATATGTGGCTTGGAATTT…
EE450811	1.19	0.56	27.42	10.07	15.06	3.91	0	0		Protein DETOXIFICATION 1	GO:0005215(transporter activity),GO:0005886(plasma membrane),GO:0015238(drug transmembrane transporter activity),GO:0015297(antiporter activity),GO:0015691(cadmium ion transport),GO:0016020(membrane),GO:0051238(sequestering of metal ion)	NA		TGGCAACACATTGGAGCATGGAACAATGTGGTGTCTTATTATCTGGTAGGAGCTCCGGTTGGCCTTTACTTAGCTTTCAGTCATGGGTTTAATGGAAAAGGATTGTGGTGCGGTGTTGTGGTTGGATCCGCTGTTCAAGCGACTATTCTGGCTATCGTCACAACTTCCATGGACTGGAAAAAACAGGCTGAGAAGGCAAGGAAGAGAATAATCTCTAGGGAAAATGGATTAGCTTAAACGAAGAGTTCTTAATAAATACATATTGAGAGATACGAAGGACTTTGATTTTCTTCAGTTTTGGTATACAAATCAAGGCGCTTCTCCACCCAAAACACAACGTGGTTTGCAGTTGGTTTCCTCTCGTCCACTAGAAACGGCTCCACAGTGCTTGGACCTGAT…
FG555165	0.27	0	3.99	1.34	15.86	3.99	0	0.00249		Putative F-box protein At5g55150	NA	NA		AGAGACGAAAGAGTGGACTGTGGTGAGAAGCTTGAGAGGTAAAGCTTTGTTCTTGAGCCCTCAAGGAAGATGTGTAGCGGTTATAGCAGGTGAAACCGGAACTGGAGGATTTATCAAAGACAATTCCATTTACTTCACCGAAGGGAGTCCGAGCGTTTTTGAATGGGAGAGTAAGCAAAGCAAGAAGCTTCACCAGTCAGGATTTTGTAATCTTATGTTTTGGGTCACACCTGAAGATGTTCTTCAAAGGTGAAAGACCGACGCATCTTAATTAGGGAACTATAGTTTTGGTATTGCATAGTAAAGGTTTTGTATTCTTGTTTCAGTTTTGATCCTTGTTTTACATTACATTTGTAGTAATAGATTTTTGTAAGGGATGTTGTGTAACAAAAATAAAGT…
TC162465	0.59	0.57	22.4	3.42	16.04	4	0	1e-05		Lysine histidine transporter-like 7	GO:0006865(amino acid transport),GO:0015171(amino acid transmembrane transporter activity),GO:0016020(membrane)	NA		AGAAAGCTGTGGCTCTCCTTCATTTATGTCACATACCCCTTCCAAGGATCCACAACCAACCTCCGGCGATGACGACGGCGGAGATGTTGGGATGATTCCGTTAGAAGAATGGTTACCGATCACAGAATCAAGAAAAGGAAATGTTTTCACGGCAACTTTTCATCTTCTCTGTTCGGGACTTGGTTTCCAAGTGCTTCTTCTTCCTGCGGCTTTCGCAGCACTCGGATGGGTATGGGGAATAATAATATTAACGGTGGGATTTGCATGGAAGCTCTACACGACATGGCTTCTTGTTCATCTGCACGAAGCCGTACATGGAACACGTTTCAGCAGATACTTGAGACTCGCTATTGCTTCATTCGGTGTGAAGCTTGGGAAACTTCTCGGAATATTTCCTGT…
EV225982	0.28	0.29	9.31	1.97	16.13	4.01	0	0.00025	Brassica napus heme-binding-like protein At3g10130, chloroplastic (LOC106402495), mRNA	Heme-binding-like protein At3g10130	GO:0005488(binding),GO:0005773(vacuole),GO:0005829(cytosol),GO:0005886(plasma membrane),GO:0010017(red or far-red light signaling pathway)	NA		ACACAGTGTAAAAAAAAAAACAAGTTCTTCAGACAAGAGCTAGTTCTTTCATTCAACAGGGATCATGACTTCGTTGGTCCTAAACGGAGGCAACGTCCACGGCGGATTATACCTAGCGAGCACGAACTCTCCAACGATCTTAAACCCATCTCTCTCGAGATCACTCTTCAGCTTCTTCACCTTCTCGCTCACCACACTCTCTCCCGCAGTCCCACTGAACGTCACCACGCCGTACTTCCTCCCTCCTTCCTCCCTTATCACCACCCTCTCGACCGTCGGACGCGGCGCATCCTCCGCCCTCTTGTACTTCTCCGGCAACAGAAACTGCATCGTCACC
EV119138	1.13	0.86	44.24	3.5	16.15	4.01	0	0		Cytochrome P450 81D11	GO:0004497(monooxygenase activity),GO:0005506(iron ion binding),GO:0005783(endoplasmic reticulum),GO:0005886(plasma membrane),GO:0009055(electron carrier activity),GO:0019825(oxygen binding),GO:0020037(heme binding),GO:0080167(response to karrikin)	00903(Limonene and pinene degradation),00945(Stilbenoid, diarylheptanoid and gingerol biosynthesis),01100(Metabolic pathways),01110(Biosynthesis of secondary metabolites)		TGGAAACCAAAGCCCTAATTCTCACAGTTCTCTTCGTCGTTCTCACCCTCAGATTCTTGATCGGAAAACTCAAGCGACACCCTAACCTCCCTCCCTCTCCGCCATGGTCGTTGCCGGTGATCGGTCACCTCCGCCTCCTCAAACCGCCGATCCACCGAACTTTCCTCTCCATATCCCAATCTCTCGGCGACGCTCCCATCTTCTCCCTCCGCCTCGGTAACCGACTCGTTTTCGTGAACTCCTCACACTCCATCGCCGAGGAGTGCTTCACCAAGAACGACGTCGTCCTCGCGAACCGCCCAAACTTCATCCTCGCCAAGCACGTCGCGTATGACTACACAACCGTGATCGCAGCTTCCTACGGGGATCACTGGCGCAACCTCCGCCGCATCGGCTCCC…
TC184687	0.34	0.28	9.77	3.61	16.19	4.02	0	0.00011	Brassica napus uncharacterized BNAA07G31800D (BNAA07G31800D), mRNA	NA	GO:0008270(zinc ion binding)	NA		GGGAGAGTGAGAAATACAAGGAACGTTGCAGAGCAGTTTCCGATTCTCATCTCTCTCTCTCTCTCTCTCTCTCTCTCCCCCACCGATTAGGTTTTGCTCTCTCTTCTTACATTACTCCCCCGTGTGTGTGCGTGAGTGTCTTCCTTGACCTTGCTCCAAAGAAGAGAGATTAGTCATGGTTGCTGATTCCGTCACAGACTCTCAACTCTTCCATGAGTCTCCGGTTTCGAGAGATTTCGTCAAGAAACGGAAGGCGAATTGGTTTTGGAAGCTGAAGCAGTGGAAGATCGATGCTCGTCGCAGGCAATGGATATACCAATGGAAGAGAGCAAGCGTAGGTGAAGCAGGGCTGAGATCTTTGCGTGACAAGCTGATTGATAGAAAAACAGTAAATGATAG…
TC179317	0.54	0.32	13.93	5.35	16.7	4.06	0	2e-05		Glutathione S-transferase U10	GO:0004364(glutathione transferase activity),GO:0005737(cytoplasm),GO:0009407(toxin catabolic process)	NA	May be involved in the conjugation of reduced glutathione to a wide number of exogenous and endogenous hydrophobic electrophiles and have a detoxification role against certain herbicides	GAAAGAAAAACAATGGAGGAGAACAAGAGCAAAGTGACACTACATGGGATGTGGGCAAGCTCATACTCAAAGAGAGTCGAAATCGCCCTTATACTCAAGGGTATACTCTACGAGTACGTGGAAGAAGATCTAAGCAACAAGACGGAGTCGCTAGTTCAACTCAACCCTGTTCACAAGAAGGTTCCTCTTCTTGTCCATGATGGTAAACCAGTGGCTGAATCACAAGTGATTCTTGAATATATCGATGAAACGTGGAAGAATTCTCCTCGTCTCTTGCCAGAGGATTCTTATGAAAGGGCCCAGGTCCGGTTCTGGGTCAGCTACATCAACGAACAGGTGATTGAGGTCATGCGTAAAGTTCTGTTTCAAGAAGGTGAAGCTCAAGAAAAGGCTATAGAA…
EV167895	0.38	0.23	12.34	1.3	17.16	4.1	0	5e-05		Phospholipase A1-Igamma1, chloroplastic	GO:0004806(triglyceride lipase activity),GO:0006629(lipid metabolic process)	NA		GAGACATTGTTGTGGCGTGGCGTGGAACCGTGACTCCTACTGAATGGTTCATGGATCTTAGAACTAGTAAAGAGCCGTTCGATTGTAAAAGTGAACATGGCAAGAATGTGGTCAAGGTGCAAAGCGGGTTCTTCAGTATCTACAACTCCAAAAGCGAGCTCACAAGGTACAACAAAGAAAGTGCATCTGAGCAGACAATGGAGGAAGTGAAGCGGTTAGTGAAGTTTTTCACGGATAGAGGCGAAGAGGTGAGCTTAACCGTGACCGGTCATAGTCTTGGAGGCGCGTTGGCTCTTATGAACGCTTACGAGGCAGCCAGAGATGTTCCGGAGTTATCTGGTAATGTTTCTGTGATCTCGTTTGGTGCGCCGAGAGTAGGTAACTTGGCTTTCAAGGAAA…
CD831948	0.27	0.41	10.63	3.49	18.03	4.17	0	7e-05		UDP-glycosyltransferase 73C5	GO:0008194(UDP-glycosyltransferase activity),GO:0016131(brassinosteroid metabolic process),GO:0016757(transferase activity, transferring glycosyl groups),GO:0046527(glucosyltransferase activity),GO:0050403(trans-zeatin O-beta-D-glucosyltransferase activity),GO:0050502(cis-zeatin O-beta-D-glucosyltransferase activity),GO:0080044(quercetin 7-O-glucosyltransferase activity),GO:0080046(quercetin 4'-O…	00908(Zeatin biosynthesis)		GAAAGACAAAACTTGAGAAGTTTATCATTCAGCCAGTGGGTTCCCGAAACAGCTAAAAAGTCTTGTCCTCTTCACTTTGTTCTCTTCCCTTTCATGGCTCAAGGCCACATGATTCCCATGGTCGATATCGCAAGGCTCTTGGCTCAACGCGGTGTGACCATCACAATTGTCACTACACCTTACAATGCAGGGAGGTTCAAGAATGTTCTAAGCCGCGCCATTGAGTCTGGCTTGCCCATCAAAGTAGTGCATGTGAAGTTTCCTTCTCAAGAAGCTGGTATACCAGAGGGAAAAGAGAATATAGATATGCTTGACTCCATAGAGCTGATGATACCTTTCTTTAAAGCGGTTAACATGCTCGAAGAACCGGTTCAGAGGCTCATGGAAGAGATGAGCCCT…
TC180597	0.44	0.51	15.56	6.49	18.41	4.2	0	1e-05		AAA-ATPase At1g43910	GO:0003674(molecular_function),GO:0008150(biological_process)	NA		CCCTGAGCTAGGTATGATAGCATGTATATGAATCGTATCAGGCATTAGGACGGGGAATCATCACATTATCTTCATCACCACCTGAAACTGGTTTAACAACAATGGCGCCCACTACATTCTTCACTCAAAGGATCCCTTCAGTTTCTGAGATCTTCTCGATGTACACATCTCTCTCTGCTTTCATGATCCTCTTCCGAACCATCCTCAACGAGATCATCCCGACCAAAGTCCGTGACTTTATCGTGTCAAGATTCAGAGACTTCTTCTCTTCTTACTTCAACCCGAACTTCACATTCATCATCGAGGAACGGTGCGATTACGTCACGAACCAGACGTTCCGTGCCGCCGAGACTTACTTGCCGACCCTTCTCTCCGGAATCTCCACCGGAAGTCTCCTCG…
FG574661	0.35	0.84	20.29	7.9	19.15	4.26	0	1e-05		Calcium-dependent protein kinase 16	GO:0005509(calcium ion binding),GO:0005829(cytosol),GO:0042538(hyperosmotic salinity response)	NA		AAGCTTTAGTTAAAGAGTCAAAGTCAAACTTATGCCTTCACATTCCAGCCTTGTCCCCTTATATAAACCCCCCTACGCTCCCACACGTCTCTAACGCTCAAAGCTTCTTTCACAATCTCAAACGACAAGTTTCAAACGACAGAGAGAAGAGAGACGAGCGAGCAAGAGAGAGAGAGAGATGTGTCCTTCTGGTAGGCTTGCGAGTTCCACAACCGCCTCGAACCCCGATTTCCGACCGGCGTTCGAGATCATCGACGCGGACCGCGACGGCAAGATCAGCAGCGACGATCTCCGAGCATTTTACGCCGGGATCCCGAGATCTTCTTCCGACAAGGACGAAGACGAGATGATGATGATCGGGACGATGATATCAGTGGCGGACGCGAACAAGGACGGGTT…
TC166297	1.22	1.48	68.65	7.19	19.25	4.27	0	0		Glutathione S-transferase U12	GO:0004364(glutathione transferase activity),GO:0005737(cytoplasm),GO:0006749(glutathione metabolic process),GO:0009407(toxin catabolic process)	NA		GAGGCAAAAAAATCCTTCATCAAATGTTAAAAAGCAAGAAAACAGACAGCTCCATCTCTCGAGACACGACTCAAATAAAGAAAAGGCAAAAAACCGAGATGGCTCAGAATGGTTCGAAAAATACCGTGAAGCTTATTGGTACATGGTCAAGCCCATTCGCCTTGAGGGCTCGAATCGCTCTACACCTCAAGTCAGTAGAGTACGAGTACATAGAAGAAGCCGATGTTCTGAAGTCCAAGAGCGACCTTCTTCTTAAATCCAATCCTATCCACAAGAAAGTCCCTGTCCTAATCCATGGTGATGACTCAATCTGCGAATCTCTCAACATCGTTCAGTACGTAGACGAAGCCTGGCCGTCCAAGCTTTCTATCCTCCCTTCCAATCCCAAAGAACGTGCTT…
EL628874	0	0.23	2.89	1.25	19.39	4.28	0	0.01129		Nucleolar GTP-binding protein 1	GO:0005525(GTP binding)	NA		ACTGAAGAGGCAGTGGTTTTGAATATGAGTACTCTGACGGAAGAAGGCGTGATGGCTGTGAAGAATTCCGCTTGTGAGAAGCTGTTAGATCGAAGGGAGGAGGAGAAGATGAAATCTAGACGCGTCAGTGACCACTTGAACAGGTTCCACGTGGCAATGCCGAAGCTTCGTGATGACAAAGAGAGGCTCCCTTGTACACCTCAGGTAGTCATGGAAGCTGGTGAGAAGCGAAAGACTGAGAAAGATTTGGAAGATGAGAACGGTGGAGCTGGGGTTTATTCTGCTTCTCTGAAGAAGAAGTACATCTTGGCTGATGAAAGCTGGAAGGATGACATCATACCTGAGATTTGTGATGGTCATAATGTTGCTGACTTTATGGATCCAGACATTTTGAATAGA…
FG555396	0.32	0.27	11.72	4.65	19.88	4.31	0	2e-05	Brassica napus uncharacterized BNAA07G31800D (BNAA07G31800D), mRNA	NA	GO:0008270(zinc ion binding)	NA		GGGAGAGTGAGAAATACAAGGAACGTTGCAGAGCAGTTTCCGATTCTCATCTCTCTCTCTCTCTCTCTCTCCCCCACCGATTAGGTTTTGCTCTCTCTTCTTACATTACTCCCCCGTGTGTGTGCGTGAGTGTCTTCCTTGACCTTGCTCCAAAGAAGAGAGATTAGTCATGGTTGCTGATTCCGTCACAGACTCTCAACTCTTCCATGAGTCTCCGGTTTCGAGAGATTTCGTCAAGAAACGGAAGGCGAATTGGTTTTGGAAGCTGAAGCAGTGGAAGATCGATGCTCGTCGCAGGCAATGGATATACCAATGGAAGAGAGCAAGCGTAGGTGAAGCAGGGCTGAGATCTTTGCGTGACAAGCTGATTGATAGAAAAACAGTAAATGATAGAGTTTC…
FG563277	1.78	2.83	126.13	14.92	21.36	4.42	0	0		AOX1A	GO:0005739(mitochondrion),GO:0006950(response to stress),GO:0009409(response to cold),GO:0009916(alternative oxidase activity),GO:0031930(mitochondria-nucleus signaling pathway),GO:0045333(cellular respiration),GO:0055114(oxidation-reduction process)	NA	Ubiquinol oxidase 1a, mitochondrial. The alternative oxidase of plant mitochondria is involved in the acclimation of shoot growth at low temperature. A study of Arabidopsis AOX1a transgenic plants.Fiorani F., Umbach A.L., Siedow J.N. Plant Physiol.139:1795-1805(2005)	GATAAGACACAACACAAACGTTAACGGAAAGAAAAAAGAAAAAAAAAAGATTTCTCTTGCTATATTCTTGTATTACTTGTTTACCGATCAGCATAACGATGATGAGTCGCGGTGGAGCCAAGGCGGCGTCGTCGCTGTTGAAGGCTGCTAGACCACGGTTGTTCTCAACCGCCACTACGAGCACGATCCGTTCTATTTCTCACGAGACGAGCCATCTTCTGCGACCTGCGGTTGCGGATTTAGCTTCTCCGTCTGGTATGAGCGGTTGGATCTGGACTACTCGAGCTCCGGCGATGGGAGGCGTGCGGTTCGCCAGCACGGTTACTTTGGGAGAGAAAACGACGACGACGGATGCGAATCCGAAGAAGGCGGAGAATGAATCATCCACCGGTGGTGACG…
TC184164	0.44	0.52	17.3	8.35	21.74	4.44	0	0	Brassica napus calmodulin (LOC106365853), mRNA	Calmodulin	GO:0005509(calcium ion binding),GO:0005829(cytosol),GO:0042538(hyperosmotic salinity response)	NA		GCAGATCTGGTGACGGGTTGATGAGGGATGTGTTCAAGGTGATGGATAAGGACGGTGACGGCAAGATCAGCAGCGACGATCTCCGAGCATTTTACGCCGGGATCCCGAGATCTTCTTCCGACAAGGACGAAGACGAGATGATGATGATCGGGACGATGATATCAGTGGCGGACGCGAACAAGGACGGGTTCGTGGAGTTCGATGAGTTCGAGAAAGTTCTTGAAACGGCGCCGCATGGGTGCAGATCTGGTGACGGGTTGATGAGGGATGTGTTCAAGGTGATGGATAAGGACGGTGATGGGAGGTTGACCTATGGAGATTTGAAGAGTTACATGGAGTCGGCTGGTTTGGCTGCTAACGACGAAGAGATCAAGGCCATGATTAGATTGGGCGGTGGCG…
TC169229	0.42	0.96	23.2	10.69	21.81	4.45	0	0		Calcium-dependent protein kinase 16	GO:0005509(calcium ion binding),GO:0005829(cytosol),GO:0042538(hyperosmotic salinity response)	NA		GAACGCTCAAAGCTTCTTTCACAATCTCAAACGACAAGTTTCAAACGACAGAGAGAAGAGAGACGAGCGAGCAAGAGAGAGAGAGATGTGTCCTTCTGGTAGGCTTGCGAGTTCCTCAACCGCCGCGAACCCCGATTTCCGACCGGCGTTCGAGATCATCGACGCGGACCGCGACGGCAAGATCAGCAGCGACGATCTCCGAGCATTTTACGCCGGGATCCCGAGATCTTCTTCCGACAAGGACGAAGACGAGATGATGATGATCGGGACGATGATATCAGTGGCGGACGCGAACAAGGACGGGTTCGTGGAGTTCGATGAGTTCGAGAAAGTTCTTGAAACGGCGCCGCATGGGTGCAGATCTGGTGACGGGTTGATGAGGGATGTGTTCAAGGTGAT…
TC169248	0.49	1.48	35.51	16.14	21.91	4.45	0	0		Calcium-dependent protein kinase 16	GO:0005509(calcium ion binding),GO:0005829(cytosol),GO:0042538(hyperosmotic salinity response)	NA		GGCTCAAAGCTTCTTTCACAATCTCAAACGACAAACTTCAAACGAGCGAGAAAGATGTGTCCTTCTGGTAGGCTTGCGAGTTCCACAACCGCCTCGAACCCCGATTTCCGACCGGCGTTCGAGATCATCGACGCCGACCGCGACGGTAAGATCAGCAGCGACGATCTCCGAGCATTTTACGCCGGGATCCCGAGATCTTCTTCCGACAAGGACGAAGACGAGATGATGATGATCGGGACGATGATATCGGTGGCGGACGCGAACAAGGACGGGTTCGTGGAGTTCGACGAGTTCGAGAAAGTTCTCGAAGCGGCGCCGCGTGGGTGCAGATCTGGTGACGGGTTGATGAGGGATGTGTTCAAGGTGATGGATAGGGACGGTGATGGGAGGTTGAGCTAC…
FG579152	0.16	0.14	5.26	1.21	22.2	4.47	0	0.00088	Brassica napus homeobox-leucine zipper protein HDG4-like (LOC106444041), mRNA	Homeobox-leucine zipper protein HDG4	GO:0003677(DNA binding),GO:0003700(sequence-specific DNA binding transcription factor activity),GO:0005515(protein binding),GO:0005634(nucleus),GO:0006355(regulation of transcription, DNA-dependent)	NA		TCTTGTACACGTCCTCATTAAGAGAGATTCTGTCGTTTTCTGATCCCTTCTTGCTCCACAACGGCTCATTTGTGGCACACATCTTCGCTAACTCTTGAACGCAAGAAACCGCAAGATCCATTGCAATCGCCTTATCTTCTTCCGTAATTAACAAGTTGTTGGTTATGTTATCGTTCATGTCTGGGAAAAGACGGGCTGTTTGTGGAGGAGGAAGACAAGGATTCATCTATGAGGCAATGCTGTGTAATCGGTCAAGCTGCACCATGTAATAGCCGTTTGATTTAGTTAGTAGATAAACATCAACAGCTGATATTTGATTCGTTACCTCTTGGCGGAGGCGGGAGTTTTCGAGGTGGAGTTTCTCTCTAGAGCCGCCACAAGATGAGCAGGAGAGGCGTT…
TC185090	2.43	2.21	125.85	22.63	22.21	4.47	0	0	Brassica napus monooxygenase 1 (LOC106419072), mRNA	Monooxygenase 1	GO:0004497(monooxygenase activity),GO:0005783(endoplasmic reticulum),GO:0009617(response to bacterium)	NA		AAAGAAATGGTGAAAAGATGCGATGTGGAGTCATTAACGTTGACACACTTAAGGTACCGTTCCCCGTGGGAAATCATGTTCGGGAAATTTAGACGTGGGACCGTGACTGTTGCTGGCGATGCAATGCACGTGATGGGTCCATTCCTCGGACAAGGCGGCTCGGCTGCGCTAGAGGATGCGGTTGTTCTCGCTAGATGTCTAGCTAGGAAAATGGGTCCGGACCATGGAGACTTGTTAAAGGATTGTTCGGTGAAAAGCATTGAAGAAGCTATCGATGAGTATGTGAATGAACGTAGGATGAGACTAGTCGGGCTTTCGACGCAGACGTATTTGACGGGACGGTCGCTACAGACCCAGTCAATGGTCATCAGGCTCATGTTTATTGTGTTGTTGGTGCTG…
FG571785	0.11	0.21	4.93	3.18	22.39	4.48	0	0.00036		22.0 kDa heat shock protein	NA	NA		GGCTCTGTCTCCAGCGAGAGTTGACTGGAAAGAGACAGCAGAAGGACATGAGATCATGCTGGATGTGCCGGTTCTGATCAATCGTTGACTTCCAAATCCGGTTTGAATGTAATATCTTTGAAACCCGGTTCAGACTGTTCAGAGAAGGACGAGAAAGGGAGAATGAGGAAGAAAGAGAGCTTGGAAGTAGAGAATGAGAGCTTGGAAGTGGAGTGTGTGCTTCGAAGACGAGTTGAAGAATTTATTCGTAAAGTTAATACTCAATGGAAATCAGAGAACACCAACAGAGATTATCTCTTATACTAATCAGAGTTTTGTTTTGTAATTACCAAGTGCTCTATAAAAAACCTATGAATGAGAAGCAACAAGTGTTA
TC177679	7.46	7.25	245.2	179.59	22.76	4.51	0	0.0037		AAA-ATPase At1g43910	GO:0000166(nucleotide binding),GO:0005524(ATP binding),GO:0009506(plasmodesma),GO:0009737(response to abscisic acid stimulus),GO:0016887(ATPase activity),GO:0017111(nucleoside-triphosphatase activity)	NA		CCACCTGAAACTGGTTTAACAACAATGGCGTCCACTACTTTCTTCCCTCAAAGGATCCCTTCAGTTTCTGAGATCTTCTCGATGTACACATCTCTCTCTGCTTTCACGATCCTCTTCCGAACCATCCTCAACGAGATCATCCCGACCAAAGTCCGTGACTTTATCGTGTCAAGATTCAGAGACTTCTTCTCTTCTTACTTCAACCCGAACTTCACATTCATCATCGAGGAACGGTGCGATTACGTCACGAACCAGACGTTCCGTGCCGCCGAGACTTACTTGCCGACCCTTCTCGCCGGAATCTCCACCGGAAGTCTCCTCGTCCGTTCTAGCAACCTCAAGAACCCGTTGGCTAAACCCAAGTTCGGAATCCCAGTAAAAGCCAAGATCTTGGATGAC…
EV188001	1.46	1.67	81.71	18.49	23.23	4.54	0	0	Brassica napus zinc finger protein CONSTANS-LIKE 13-like (LOC106450406), transcript variant X2, mRNA	CONSTANS-LIKE 13	GO:0003700(sequence-specific DNA binding transcription factor activity),GO:0005622(intracellular),GO:0006355(regulation of transcription, DNA-dependent),GO:0008270(zinc ion binding)	NA		GTTTGGTTGGTAGAAATGATACATATATATGTGTCTCCTAGCTTATAATAGTACATGTAAAAAAAGGATTCATCTCATCTCATAGTAGATGTACAAGACATTACAATCAAAGACCTGTTGTTGCCTGCCTGCTACGAAACTAAGCAAACTCGCTAGCATCATCAGCATGATATATTATGGATGTGACTTAGCGAAACGTCCCCTGATTCTTGTCCTGGTTTCTGCACGAACCTTGCGTGATTCATATCTGATGTGCTTCTCGTACCTTCGAGATTTCTTCTTGGCTTTGTAGCGAGAGAGAGCAGAGTTTCTCTCAAGACTGTTGATCTCATGTGTCAACCTTGTCGTAGTAGTACTAGTGGAAACCGGAACCATCACAGGCGATGACTCTTGTTGTTG…
ES988886	0.16	0.48	14.92	2.93	23.74	4.57	0	1e-05		NAC domain-containing protein 13	GO:0003700(sequence-specific DNA binding transcription factor activity),GO:0005634(nucleus),GO:0005737(cytoplasm),GO:0007275(multicellular organismal development),GO:0010114(response to red light),GO:0010224(response to UV-B)	NA		GACAGAAACGATCCGTAAAGTATGCAATCCTATTGGAACATTCGATCTTCTTCCCAGATTCTGAATTTGCACCAACAAAAAAGTTTAGGGTTTTTCTTTTCTTCCCCTGTGATGGAGACTTCAAGGGGTTCATGTCGGGCTGGAGACAGAGTCTTAGCTCCAGGGTTTAGGTTTCATCCAACCGACGAGGAACTGGTTGTTTACTACCTCAAGAGAAAAATTCGCCGCAAGAAACTGAGAGTCGCTGCAATCGGCGAGACTGATGTCTACAAGTTCGATCCGGAGGAGCTGCCCGGCAAAGCATTACATAATACTGGAGATCGTCAGTGGTTCTTTTTCAGCCCGAGAGACAGGAAACAACATGGAGGCAGGTCAAGCAGAGCAACTGACCGTGGATAC…
TC162725	1.73	2.03	123.35	10.67	23.85	4.58	0	0		3-hydroxybenzoate 6-hydroxylase 1	GO:0004497(monooxygenase activity),GO:0005783(endoplasmic reticulum),GO:0009617(response to bacterium)	NA		GAGACAAGTTATAATAAGTACTCAAAGTAAACTCCAGATCTAAAAACTGAAACAAAAATGGAAGAAATCGGAATAGTTATTGTCGGCGGCGGAATCGCTGGTCTCGCCACTTCGCTTGCTCTTCATAGGAAAGGAATAAAGAGTGTTGTGTTGGAGAGAGCCGAGAAAGTGAGGTCGGAAGGAGCTGGAATTGGAACTCTTACTAATGGTTGGAGAGCTCTTGATCAGCTTGGCGTCTCTGATCGTCTTCGACTCACGTCTAATCTTATTCACAAAGCACGGACCATGTTGATTGAGGATGGGAAGAAAAAACGAGCATTCGTTTTAAACATCAAAGACGAAGCTCGTTGTATTAGAAGGAACGATCTGGTTGAGGCCTTAGCGGATGCTCTCCCTGAT…
GT074119	0.16	0.24	9.76	0.67	24.09	4.59	0	7e-05		Glutathione S-transferase U12	GO:0004364(glutathione transferase activity),GO:0005737(cytoplasm),GO:0006749(glutathione metabolic process),GO:0009407(toxin catabolic process)	NA	May be involved in the conjugation of reduced glutathione to a wide number of exogenous and endogenous hydrophobic electrophiles and have a detoxification role against certain herbicides	GAGTACTGGAAGAAGTTCTGAACTCGAAGAGCGATCTTCTCCTTGAATCCAACCCAATCTACAAGAAAGTCCCTGTCTTAATCCACGGTGATGTCTCCGTCTGCGAGTCTCTCAACATCGTTCAGTACATCGACGAATCTTGGCCGTCAGATCCTTCCATCCTCCCCTCACATCCCAGTGATCGCGCCTTTGCTCGTTTCTGGGCTCACTTCGTTGACGGAAAGTGCTTCGAAACGATCAATGAGGTGGCCGGAGCAAAAGATAACGATGTGAGAATGGCCATGGCGGGGAATTTGACAGATTGTCTAACGTCGCTTGAGGAAGCGTTTCAGAAAAGCAGCAAAGGCGGATACTTATTCGGAGGAGAAAACATTGGATTCCTCGACATCGCTTGTGGGG…
FG565138	0.22	0.07	6.81	1.66	24.18	4.6	0	0.00011		Putative F-box protein At5g55150	GO:0003674(molecular_function),GO:0005575(cellular_component),GO:0008150(biological_process)	NA		GATCACAAATCAATTATAATGGCTCTATCTTCTTCTTATTACTCTTCGTCCTGGTCGGACTTACTCCCGGAGCTTATGGACGCTGTATTCCACAGCCTAAACGATGGCAGGGACATCCTTAGTTGTGCAACCGTCTGTTCTTCTTGGAGATATTCTTCTTCCGCCGTGTACAGTCGCAAGTTCGTTCCTCTACTCTTTGTTTCCCATTCCTCTTCTGCCGTTGAAGAAACTCGATTCTCTGATCGCTTTAGGGCTTTGTATCTGGATAATTTAGTTTTTTCAGGTAATGATGATCAGAGATGGATTTGCGGAAGCACAAGAGGGTATTTGTTAACTGTCAATGTTTCTTTCCAGTTCGAGGTAAGTTTGCAGAACCCATTTACTAACACAGTTGTTTCT…
EL625065	0.16	0.3	11.59	1.55	24.36	4.61	0	3e-05		NAC domain-containing protein 13	GO:0003700(sequence-specific DNA binding transcription factor activity),GO:0005634(nucleus),GO:0005737(cytoplasm),GO:0007275(multicellular organismal development),GO:0010114(response to red light),GO:0010224(response to UV-B)	NA		GGACAGAAACGATCCTTAAAGTATGCAGTCCTATTGGAACACTCTTTAAACTTCGATCTCTTCCCAGATTCTGAATATGACCAACACAAAAGTAAGGTTTACTTTGTGATGGAGACTTCAGGGAAGGGTTCAAGGTCGGGTTGGAAACAAAGTCTAAGCTCCAGGGTTTAGGTTACATCCAACCGACGAGGAACTGGTTGTTTACTACCTCAAGAGAAAGATCCGCCGCAAGAAACTGAGAGTCGCTGCAATTGGCGAGACTGATGTCTACAAGTTCGATCCGGAGGAGCTGCCCGGCAAAGCATTACATAATACTGGAGATCGTCAGTGGTTCTTCTTCAGCCCGAGAGACAGGAAACAACATGGAGGCAGGTCAAGCAGAGCAACTGACCGTGGATA…
CD823679	0.11	0.27	8.32	3.89	25.32	4.66	0	3e-05	Brassica napus uncharacterized LOC111214567 (LOC111214567), mRNA	NA	GO:0003674(molecular_function),GO:0005575(cellular_component),GO:0008150(biological_process)	NA		GGAACAAAAAACAACTTTTCTTCTTCTTTTCTCTCTCTCCTCTCTCCACTCTCTCTCTCTCTCACTGCAAAGATGATAGATTCTACCTGGGAGTTCGTCAACAAAACCACTTCCAATTCTTTATTCATGTTTCTCTTCTGTAACTTGATCATCATCTTAATCCTCTTGGGAAATCCTAAACCCGGTTCGGAAGATAAATCAAATCCCGGTTCGAAGGAACCCATGTTCATACCTGAATCGGTTCTCTCTTCCAAATCCATGTGGTTATCTGAGTCGACGACTCTCAATTCAAAGTCCGGTTTAAAGAAACCCGTGTTGATACCTGAATCAGTTCTTTCTTCCAAACCCGTGTTAGTAGCTGAATCGGTTCTTTCTTCCAAACCCGGTTTGATCTCTGAT…
EV119743	0.16	0	2.65	1.46	25.33	4.66	0	0.00342	Brassica napus wall-associated receptor kinase-like 10 (LOC111198545), mRNA	Wall-associated receptor kinase-like 10	GO:0005618(cell wall),GO:0009620(response to fungus),GO:0016021(integral to membrane),GO:0016301(kinase activity)	NA		TGTTTAATACAAATGGAAACCATAACGCAGATATACACCGCTTATCACATGTTTTTCATACAAACTTTATAGGGTTATAGTCATCTAGTTGATATATACTATACAATACTTAATACTAATATCACGAAATCATCCAGTGATATCGAAAATGTGATGGTCACCATGTTTGACCAGGAAATAACGGCTCGGCATCTAACGTTGAAGTTGTATCAACGCTACACGATTCCACACCAATATCTGCTTCCTCCGCATTGTTTTTGACAATATGAACATTTGACTGTAAATCTTTAGTTGATGAGCGAATTCTCTCTAACTCCATTGCCACTTCTCTCATGCTCGGTCGATCCTTTCCAGTAAGCATCAGACACCTCCTTGCAAGTTGTGCTGCCGCCATGACTT…
TC169261	0.49	0.83	32.06	10.76	25.75	4.69	0	0		23.5 kDa heat shock protein, mitochondrial	GO:0003674(molecular_function),GO:0009408(response to heat)	NA		CGGCACGAGGCTCGTACCTTCTTCTCTTTTCTGAAAATGGCCTCGACATCGCGTCTAGCTTTCAGGAGACTTCTCTCTTCCACCGTCGTCGTCCCTCGTCCGGCGGCTGCTTATCGCCTCTTCAATACCAAATCAGGCTTCTACGATCTGATTACACCAGCCATGAGCTTGAGCCATGTGATTCAATCCCTAGAGGACGAAGAAAAAGGCCCTCTGGTTGTAGCAACGGGTGGAAGACTTGGGTGGGATGTGAAAGAGAAGGAGAATGCCTTACACGTGAGGATTGATATGCCGGGGCTTAGCAGAGAGGATGTGAAGCTTTCTTTGGAACAGGATACACTTGTGATCAAAGGAGAAGAGCACGAGGAAGGACGTAAGTTTTCAAGTAGGATTGAGTTG…
TC170537	0.23	0.27	14.9	3.27	26.2	4.71	0	0		23.5 kDa heat shock protein, mitochondrial	GO:0003674(molecular_function),GO:0009408(response to heat)	NA		GTCGCTCAAACGAAAATATCTGATCGAGTTTCGTGGCTCTCTCTCTCTCTCTTTGATCTTTTACACAAATGGCGTCATCAACGTCTCTAGCACTCAGGAGGCTTATCTCTTCCTCCGTCGTCCCTCGCTCCGTTCGTCCGGCGGCTTCTTTGCGCCTCTTCAATACCAACGCAGCTAGGAGCTACGAAGAGGGAGATAATAGGAACCATCGCCCTAACCGGACAGTTTCTCCCCGCGGTGGCGATTTCTTCTCAGACATGTTTACACCAACGAGGAGCTTGAGCCAGGTGCTTAATTTCATGGATCAGATCGGCGAAAGCCCTCTGCTGGCATCATCAGGAGCGAGACGTGGATGGGACGTGAAAGAGAAAGACGACGGGTTGCACCTGAGGATCGATA…
FG555030	0.14	0.11	6.02	1.71	27.09	4.76	0	0.00023		Putative F-box protein At5g55150	NA	NA		GACACCATCACAAATCAATTATAATGGCTCTATCTTCTTCTTATTACTCTTCGTCCTGGTCGGACTTACTCCCGGAGCTTATGGACGCTGTATTCCACAGCCTAAACGATGGCAGGGACATCCTTAGTTGTGCAACCGTCTGTTCTTCTTGGAGATATTCTTCTTCCGCCGTGTACAGTCGCAATTTTTTCAGGTAATGATGATCAGAGATGGATTTGCGGAAGCACAAGAGGGTATTTGTTAACTGTCAATGTTTCTTTCCAGTTCGAGCGGTTGATTCAGTTCCAAGCTACCTCTCAGCACTCTGGAGCGCTAACCCTAATAAAGGAGTTTGTAAAGAAAGTTGCATCTTCTAAAAGTTTATTAGACTCTGAATCCGTTGTGCTCATAATCTACAAC…
TC166040	0.2	0.38	14.58	2.92	27.35	4.77	0	0		23.5 kDa heat shock protein, mitochondrial	GO:0003674(molecular_function),GO:0009408(response to heat)	NA		GGCTCAAAAGAAAATATCTGATCGAGGAGTTTCGTGGCTCTCTCTCTCTCTCTTTGATCGTTTACACAAATGGCGTCATCAACGTCTCTAGCACTCAGGAGGCTTATCTCTTCCTCCGTCGTCCCTCGCTCCGTTCGTCCAGCGGCTTCTCTGCGCCTCTTCAATACCAACTCAGCTAGGAGCTACGAAGAGGGAGATGATAGGAACCATCGCCCTTACCGGACAGTTTCTCCCCGCGGTGGCGATTTCTTCTCAGACATGTTCGATCCGTTTACACCGACGAGGAGCTTGAGCCAGGTGCTTAATTTCATGGATCAGATCGGCGAAAGCCCTCTGGCATCATCTATGCGCGGTGGGATGGGAGCTCGTGGATGGGACGTGAAAGAGAAAGACGACGGG…
FG561297	0.17	0.14	5.72	1.96	27.49	4.78	0	0.0002		Probable inactive poly [ADP-ribose] polymerase SRO3	GO:0003950(NAD+ ADP-ribosyltransferase activity),GO:0008150(biological_process)	NA		GAAGAAAAAAAAACAAACCATCTCTCTCTCTCTCTCTCTCTCTCTCTCTCTCTGCGATTGATGATGATGGCGGCGCAAGTGGAGATCGTGGACAACGGCGAGATCATCGATTCACTCTCCCACCACGCCTCCGGAGACTACTCATCAACGATTCTTCTTCGCGAGGAAAACCACGAATACGACGTCGTCAAGAACTGTTTCCTCTCCGGGATGGGTCTCCACGCCGCCGAAACCACCGTCGTCTCCGTGCGTAAAACCTCCGCGCAGAGAATCACAGCCAAGGCGAAGCTCGCCGCGTCCAACGTCTTCGCGGAGGCTATGAAGAGGAAGAACGGCGGAGACGCTAACGTGAGGTACGGTTGGTACTCCGGCTCCAAGGAAGAGATCGAACGCATCGTT…
TC166937	0	0.34	8.92	1.05	27.59	4.79	0	0.0001	Brassica napus uncharacterized LOC106418491 (LOC106418491), mRNA	NA	GO:0003674(molecular_function),GO:0005575(cellular_component),GO:0008150(biological_process)	NA		CTCAAATCTTAATTCCTTTTCTATTGAACATATTTCTCAATTATTAATATTTATTAATTATGTGTCCAAACATTCTCAAATCTATTAAAGGATCTTGAAACCACTTCCACAAGAGAAAATACCTAAGCCCACTTGGCTCCAATAATTCAAAAGATTTCATTTTCTCACATTAATGTCAAACAAATAAAATCTTCTCTTTCTCTCTTGAACTTCTGGAAACCCTGATCAAAGCTCCAATGACATCATCTCAAGGAGACATGGATCTTGAGGAGTGGGAGTTACTCCCCAAAAGCTATTTCAAGGATCTTGATCTTGATCATGACGAGGATCATCAAGAAGCCATGATACTGGATTGCTTCCTCTCCCCATCTACTCAAGATCCTCTCCACAAGATAGAGT…
TC180140	0.11	0.17	6.73	1.65	28.81	4.85	0	0.00013	Brassica napus uncharacterized LOC106374786 (LOC106374786), mRNA	NA	GO:0003674(molecular_function),GO:0008150(biological_process)	NA		GGAACATCTCTCCAGTTCCCGTTCTTTCTTTGTTTTGTTTTGTTTTAATTTACTGAAGAAAATTGATCATGTCTCTCCTTCTCGGTCACTCCCCGAAGCTCTTCATTCGGAAACCGGTGTTGGTAAGAGCCTCTGCTGGCCGCTCATCTTCCCCGCTGCAAACCCCTCCTTGTTTCGTCTGTGGCGAGGATCCTTGCGGGCCGGATCATGTAGAACTCAGTTTTGCATATGCTACTAGATTTTATCCTAAACTGATAAAAAAGGCGCCTGTCGAGTTGGTGTATAACGATGCTAGTGATGCAGCGGTAACAACAATCGGGTCCTCTCACGGCTGGGTAGCCTCTTTGATGCATGACGTAGGCACTCTGCGTCTCCATGATGATCTAAACCCGGTTGCTT…
TC188325	0.58	0.92	35.81	18.08	29.03	4.86	0	0		UDP-glycosyltransferase 73C5	GO:0008194(UDP-glycosyltransferase activity),GO:0016131(brassinosteroid metabolic process),GO:0016757(transferase activity, transferring glycosyl groups),GO:0046527(glucosyltransferase activity),GO:0050403(trans-zeatin O-beta-D-glucosyltransferase activity),GO:0050502(cis-zeatin O-beta-D-glucosyltransferase activity),GO:0080044(quercetin 7-O-glucosyltransferase activity),GO:0080046(quercetin 4'-O…	00908(Zeatin biosynthesis)		GAGCCTGCTTATGTCAAAGACTACAAGGAGGCAAGGTCAGGTAAAGCATGGTCCATTGGACCTGTTTCCTTGTGCAACAAGATAGGAGAAGATAAAGCTGAGAGGGGAAACAAGGCGGTCATTGGTCAAGATGAATGTTTTAAATGGCTTGATGCTAAAGAAGAAGGATCGGTGTTATATGTTTGTCTTGGAAGTATCTGCAATCTTCCTTTGTCTCAGCTCAAGGAGCTTGGCCTAGGCCTAGAAGAATCCCAAAGACCTTTCATTTGGGTCATAAGAGGTTGGGAAAAGTATAATGAGCTTGCTGAGTGGATCCTAGAGAGCGGCTTTGAAGAAAGGGTGAAAGAGAGAGGGCTTCTCATTAAAGGATGGGCACCTCAAGTGCTTATCCTTTCACAT…
FG566278	0.16	0.14	5.78	2.68	31.5	4.98	0	9e-05		Probable inactive poly [ADP-ribose] polymerase SRO3	GO:0003950(NAD+ ADP-ribosyltransferase activity),GO:0008150(biological_process)	NA		GGGTTTAGCAGCAGCGAGGTCGAGAAGGACGAGAAGGACGATCGATCTCACGGCGTTGGAGTCCATTTTCTTCATCATACATGCTCTCTCGCTGCGGCTGTACTTGGTGAAACTGACGAGGAAGGGATACAACGTCTTCTCTTGTGCCGTTTGATACTTGGCAAACCTGAGAGAATCATATCTGGATCTAAGCAATCGTACCCAAGCTCGAGTGGGTATGATTGTGGTGTGGATAATCTCGAGAATCCGAGGAAGTATGTGATATGGAGCTGTAACATGAACTCTTACATCTTCCCGAGTCATGTCGTGAGCTTCAAGTCTCCTACGCTAAGAGGTCTTATTAGAGGTGGTGGTGGTTTGGGGAGAGCGAGGTCTCCATGTGTTAGCTTCCCAATACTC…
FG566389	0	0.33	9.68	1.51	31.71	4.99	0	4e-05		UDP-glycosyltransferase 73C4	GO:0005575(cellular_component),GO:0008152(metabolic process),GO:0008194(UDP-glycosyltransferase activity),GO:0016757(transferase activity, transferring glycosyl groups),GO:0016758(transferase activity, transferring hexosyl groups)	NA		TGGACCTGTTTCCTTGTGCAACAAGGTAGGAGTAGACAAGGCCCAAAGGGGGAAGCAAGCTGCTATTGATCAAGATGAGTGTCTTAAATGGCTTGATTCTAAAGAAAAAAGGTCAGTGTTATATGTTTGTCTTGGAAGTATATGCAACGTTCCTCTTGCTCAGCTCAAAGAGCTAGGGCTAGGCCTTGAAGAATCTCAAAGACCTTTCATCTGGGTGATAAGAGGTTGGGAGAAGTATAATGAGCTAGCTGAGTGGTTCTTGGAGAGCGGTTTCGAAGAAAGAAACAAAGAAAGAGGGCTCCTAATCAAAGGATGGTCACCTCAAATCCTTATCCTTTCACACCCTGCCGTTGGAGGATTCTTGACACATTGTGGATGGAACTCGACTCTTGAAGGAAT…
EE475847	0.16	0.14	3.06	4.48	31.78	4.99	0	0.00019	Brassica napus uncharacterized LOC106355764 (LOC106355764), transcript variant X2, mRNA	NA	GO:0003674(molecular_function),GO:0005575(cellular_component),GO:0008150(biological_process)	NA		GAGACAGAAATAGATAACAAAACATATTTTCTCTCTTTTCATATGGTATCAGAGCAAATCCTGAAACCCTAAATTTCCTTGTTTTCTTTTGAGTTCAAGGTTGATCATCACTTGGTCTGTTTGCTCGTTTGTTTATCACACGGTCTTGATTAATTCATTGATCATGTCTATCGAGGCTTCTGTTACAGAACGTGCTGGTGATTCCACCACAGTAACACCTTACTCTCTGTTCTCTTCTGACAATCCCGGAGCTATGATTACCTCGGTGATGTTGACTGGAGAGAACTACAATGAATGGTCCTTAGAGATGTTGAACGCTCTAAGCGCCAAGAAGAAAAAGGGCTTTATTGATGGCTCGATTGCCAAACCCTCTACAGCCGGTGCTGATTTGGAGTCATG…
CD817299	0.27	0.14	14.71	1.13	32.01	5	0	0	Brassica napus uncharacterized LOC106418537 (LOC106418537), mRNA	NA	NA	NA		GACAATTCATAAAATAGAGCTTTTTCTGCAAAAATCATTAATAAGTGATGCAGGTTATGAGAAGGATCCCATCAGGAGAAGGCGCAGAGATGCGTGAAAGATCAGAGACAACACGGGTGAGACGTAGGAGTCACGGTTCGGCTCTGAGAGTTCGACAGGCTTGCACGTGTTCGGGACGGCCTGGCTCGTCCAAGTGCGTGAGGCATGGGTTTATGGTGCCGGGTGACGGAAGCAGAGAGGTGTTGCGAAGAGCTTTGACGCCTCCGATCCGGCGGATGAATCTCCGGTGGTTGAATTTCCGACCAACACCTAGCAGACTCTGTAGAATGTCTTCAGTTTGATTTTAAAATTTGGATACTCTCATAACTGAGAACTTTTCTTTTTGGTTTGAATGTAAAT…
TC161751	0.3	0.26	15.21	3.56	32.55	5.02	0	0		Cytosolic sulfotransferase 12 (SOT12)	GO:0005575(cellular_component),GO:0006952(defense response),GO:0008146(sulfotransferase activity),GO:0009651(response to salt stress),GO:0009751(response to salicylic acid stimulus),GO:0016131(brassinosteroid metabolic process),GO:0080118(brassinosteroid sulfotransferase activity)	NA	Sulfotransferase that utilizes 3'-phospho-5'-adenylyl sulfate (PAPS) as sulfonate donor to catalyze the stereospecific sulfate conjugation of 24-epibrassinosteroids. May be involved in detoxification. A stress-inducible sulphotransferase sulphonates salicylic acid and confers pathogen resistance in Arabidopsis.Baek D., Pathange P., Chung J.S., Jiang J., Gao L., Oikawa A., Hirai M.Y., Saito K., Pa…	AGATCTCATAGTTCTAACATTTTCAGGAGTTATCTATACTCTTGAGAATGGAATCATCATCTGTTCCTGTTTACTTGAAAGATGAAAACCTAACACAAGAAACAAGAGATCTACTTTCTTCTCTTCCAAGCGAGAAAGGTTGGTTAGTCAGTCAAATGTATCAATTCGAAGGAAGTTGGCAGACACAAGCTCTGGTACAAGGAATCGTGAACTGCCAAAAACACTTTGAAGCCAACGATTCCGACGTCATCCTCGCCACCCTAGCTAAATCAGGCACCACTTGGTTAAAAGCTCTTCTCTTTGCTCTCAGTCACCGACACAAGTTCCCAGTTTCTGGCAAGCATCCTCTTCTAGTTACAAATCCGCACTCCCTTGTACCCTACTTGGAAGGAGATTACT…
EV194782	0.2	0	6.06	0.18	32.6	5.03	0	0.000308998		Protein DETOXIFICATION 35	GO:0005774(vacuolar membrane),GO:0009555(pollen development),GO:0009812(flavonoid metabolic process),GO:0009901(anther dehiscence),GO:0015238(drug transmembrane transporter activity),GO:0015297(antiporter activity),GO:0016020(membrane)	NA	FLOWER FLAVONOID TRANSPORTER. DETOXIFYING EFFLUX CARRIER 35. Multidrug and toxin efflux transporter involved in flavonoid metabolism. Required for proper reproductive development. Disruption phenotype: affected flavonoid levels in the plant, altered root growth, seed development and germination, and pollen development and release. Thompson E.P., Wilkins C., Demidchik V., Davies J.M., Glover B.J. …	CTTAGAGAAGTGAGAGAGAGCTTTGGTTTAACATTTGAGAGAGATGGACCCGAGGACACCGTTTCTTGCGAACGGCGGCGAGGCAGAGGAGGATTACGCGCCGGCTAGGACTTGGAGCGATGTGAAGATAGTTTTGTCTACCGAGTCGGGGAAGTTGTGGATGTTTGCTTGTATGGTTGCTTTCGACGCCATCTGCCAGTTTGGTGTTAGCTTCATGACCATTGTCTTCGTCGGACACATCGGCGAGATCGAGCTCTCCGCCGTCTCCATCTCTCTCTCCGTCATTGGCATCTTCTCCTTCGGCTTCCTGCTTGGCATGAGTAGTGCACTTGAAACGCTCTGTAGCCAAGCATTTGGAGCTGGTGAAGTCAATAAGTTAGGCATTTACATGCAGAGAGC…
EL625815	0.77	0.55	58.91	11.26	36.34	5.18	0	0		UDP-glycosyltransferase 74E2	GO:0005575(cellular_component),GO:0008194(UDP-glycosyltransferase activity),GO:0010016(shoot morphogenesis),GO:0016757(transferase activity, transferring glycosyl groups),GO:0016758(transferase activity, transferring hexosyl groups),GO:0035251(UDP-glucosyltransferase activity),GO:0042631(cellular response to water deprivation),GO:0052638(indole-3-butyrate beta-glucosyltransferase activity),GO:007…	NA		GGAAGAGCACAATAATAAAAAAGATAAAAGAAAAAAAATGAGAGAAGGATCTCATGTTATCGTCCTGCCTTTCCCTGGACAAGGCCACATAACTCCATTGTCCCAGTTCTGCAAGCGCTTAGCCTCAAAGGGTCTTAAGCCCACTCTTATCCTCGTCTCCGACAAACCCACTCCGACTTACAAAATAGATAACGATTCAATCACTGTCTTTCCCATCTCCAACGGCTTCCAAGAAGGCGAAGACCCGTTACAAGACCTAGATGATTACATGGAAAGGGTAGAAACCAGCTCTCAAACATTGATCGTGTCGACATAGTGTTGTGCAACACTTTCGATAAATTGGAAGAAAAGTTGTTGAAATGGGTCAAAAGCATGTGGCCAGTCTTGAACGTAGGACCA…
ES901434	0.11	0.09	9.35	1.51	36.75	5.2	0	1e-05	Brassica napus uncharacterized LOC106434773 (LOC106434773), mRNA	NA	GO:0003674(molecular_function),GO:0008150(biological_process)	NA		TAATCATTCACCAGCTAAAACCAAACATGTATGTTACAAGGCGTTTGTCGGAATATCAAAGAAACAGATCGGAGATAAAGCAACCATTGCCGGAAGGTCCGAACTCCGGTGTACTTATAATTCAAGATGAAGAGTCAAAGCCAACTTGTTGCTTCGGATCTTGCTACGGGTCTGAACTCAAAGGCTTACCGTTCCCACAGAACGCAAAGCTGACTGTGAACTACATCATCGCAGCTAATAACACGACCATCGTTTATCAGGATCCTGTCGTTTTCATTCCGGTTCTTGACCAGCCGTTGTCTTCTAACCGTTACTACGCCATTAAAAGAAGCGGGAAACACTCAGGGTATGTCTTCTAACCGTTACTAGGCCATTGAAAATCTCAAGTGTGAACAGAAA…
TC173139	2.11	2.79	227.61	32.11	37.31	5.22	0	0		Ubiquinol oxidase 1a, alternative oxidase 1, AOX1A	GO:0005739(mitochondrion),GO:0006950(response to stress),GO:0009409(response to cold),GO:0009916(alternative oxidase activity),GO:0031930(mitochondria-nucleus signaling pathway),GO:0045333(cellular respiration),GO:0055114(oxidation-reduction process)	NA	Ubiquinol oxidase 1a, mitochondrial. The alternative oxidase of plant mitochondria is involved in the acclimation of shoot growth at low temperature. A study of Arabidopsis AOX1a transgenic plants.Fiorani F., Umbach A.L., Siedow J.N. Plant Physiol.139:1795-1805(2005)	GAGAGACCATCCATCCATCATAAGAGCGTCTGACAAGACAGCGAAGTTAAAAAGAAAGTTTCTCTTACAACATTTCCTATATTCTTGGATTTATCGAGTCTTTCCATCTTCTCTCTCTTTTGCGATCTCTATAACGATGATGAGTCGCGGTGGAGCCAAGGTGGCCGCGTCGCTGCTAAAGTCTGCTCGACCACGGTTGTTCTCAACCGCCACTACGAGTACGATCCGATCCATGTCTCACGAGACAAGCCATCTCTTGAAACCTGCGGCTGCAGATCTAGCTAGCGTGAACACTTGGATCCGGAGTGGAACTGGAGGCGTGAGATTCGCGAGCACGGCTAGTTTAGGAGAGAAAACACCGAGTCAAGATGAGAAGCCGAAGAAAACAGAGGACGAATC…
ES963643	0.08	0.23	5.33	2.75	37.95	5.25	0	0.00012	Brassica napus nucleolin 2-like (LOC106387558), transcript variant X6, mRNA	Nucleolin 2	NA	NA		GACCAAAACCCTTTCGGAGCAGATCGCTCGAAAAACTAAACAGTATCCGATCGTCATCATCTCCAGAGCAGTCGCCATGGTCAAGTCTAAGAAAGAATCCGTTAAAAAAGTCGAAGCAGCGCCTGTCTCAACGACGAAGCCATCGAAGAAAAGTAAGAGAGATGCGGAAG
EL627031	0.09	0.11	3.74	0.82	38.89	5.28	0	0.00274	Brassica napus uncharacterized LOC106375938 (LOC106375938), mRNA	NA	GO:0003674(molecular_function),GO:0008150(biological_process)	NA		GGATTGTAAGCTCTTTCTATTGCTTTTGTTATGTCTTGGATGGTTTACTTTGTAGAAGATAGTTGAATTTGTGTTGCTTGCTTAATTACTACTTGGCAGATGCACAGGAGGAGCATGAGCGTTCGTTCGTTTTCATCCTCCATGACAGGTCCGTATATGTTGCGTAGTCTCAAAGTAAATCCCTCGCCAGGAGGCGTCAACATAGGGAAAGTGCTTGTGTTCGACCCAGCCAAAGAAGAGTTACTAGAACTCACAGACAAAGCAATACCTGAAGAAATAATCATGACCAAAGCAACCGGAGCTTCCAAGGGATGGGGATTTTTCAGTGACCCGCAAGATAGCTGAATACTCATCAACGACGTCATGAACCCATGGTCTTGCAAATCAAACACCAAGATC…
FG565272	0.14	0.07	5.36	1.47	39.51	5.3	0	0.00012		Putative F-box protein At5g55150	GO:0003674(molecular_function),GO:0005575(cellular_component),GO:0008150(biological_process)	NA		GACACCATCACAAATCAATTATAATGGCTCTATCTTCTTCTTATTACTCTTCGTCCTGGTCGGACTTACTCCCGGAGCTTATGGACGCTGTATTCCACAGCCTAAACGATGGCAGGGACATCCTTAGTTGTGCAACCGTCTGTTCTTCTTGGAGATATTCTTCTTCCGCCGTGTACAGTCGCAAGTAATGATGATCAGAGATGGATTTGCGGAAGCACAAGAGGGTATTTGTTAACTGTCAATGTTTCTTTCCAGTTCGAGCGGTTGATTCAGTTCCAAGCTACCTCTCAGCACTCTGGAGCGCTAACCCTAATAAAGGAGTTTGTAAAGAAAGTTGCATCTTCTAAAAGTTTATTAGACTCTGAATCCGTTGTGCTCATAATCTACAACACCGATGGA…
TC180553	0.2	0.24	10.22	4.84	39.97	5.32	0	0		AAA-ATPase At1g43910	GO:0003674(molecular_function),GO:0008150(biological_process)	NA		GATCTTCATCACCACCTGAAACTGGTTTAACAACAATGGCGCCCACTACTTTCTTCACTCAAAGGATCCCTTCAGTCTCTCAGATCTTCTCGATGTACACATCTCTCTCTGCTTTCATGATCCTCTTCCGAACCATCCTCACCGAGATCATCCCGACCAAAGTCCGTGACTTTATCGTGTCAAGATTCAGAGACTTCTTCTCTTCTTACTTCAACCCGAACTTCACATTCATCATCGAGGAACGGTGCGATTACGTCACGAACCAGACGTTCCGTGCCGCCGAGACTTACTTGCCGACCCTTCTCGCCGGAATCTCCACCGGAAGTCTCCTCGTCCGTTCTAGCAACCTCAAGAACCCGTTGGCTAAGCCCAAGTTCGGAATCCCTGTAAAAGCCAAGA…
EE418044	0.38	1.04	70.37	6.15	40.59	5.34	0	0		ABC transporter C family member 3	GO:0000325(plant-type vacuole),GO:0005774(vacuolar membrane),GO:0006810(transport),GO:0009506(plasmodesma),GO:0010290(chlorophyll catabolite transmembrane transporter activity),GO:0015431(glutathione S-conjugate-exporting ATPase activity),GO:0042626(ATPase activity, coupled to transmembrane movement of substances),GO:0048046(apoplast),GO:0055085(transmembrane transport)	NA		CGTTTATGTTGCTTTAGCCGTTGGAAGTTCCGTATGCATTCTCGTTAGAGCCACGCTTCTTGACACCGCTGGTTACAAGACTGCTACTGAACTGTTTCATAAGATGCACCACTGTATCTTCCGCTCGCCGATGTCTTTCTTTGATTCAACTCCAAGTGGAAGAATCATGAATAGAGCTTCTACAGACCAGTCTGCAGTGGATTTGGACATACCATATCAGTTCGGATCAGTTGCTATCACAGTCATTCAGCTTATAGGAATCATTGGGGTTATGTCTCAAGTTTCTTGGCTTGTTTTTCTTGTCTTCATTCCTGTGGTTGCTGCCTCCATATGGTATCAGAGATATTACATAGCTGCAGCAAGGAGAGCTTTCACGTTTAGTTGGAGTATGCAAAGCCC…
EE418574	0	0.14	3.75	0.96	41.02	5.36	0	0.00213		Transcription factor bHLH130	GO:0003677(DNA binding),GO:0003700(sequence-specific DNA binding transcription factor activity),GO:0005634(nucleus),GO:0006355(regulation of transcription, DNA-dependent),GO:0048573(photoperiodism, flowering)	NA		GATGTTCACGAACCTAACTGCTCAAAACGGTTATGGCTCAGTGAGGAGTTTGATGAACTACGAAGAAGACGAACAGAGTCCATCTAGTTCCAATGAGTTAAGACGCCACAATAGCCTCTCTTCAAGGCCACCTTCTTCTCTGGGAATGCTCTCTCAGATACCTGAAATCGCCTCTGAAAGTAGTTTTCAATATAACCATTGGAATGATCCAGCCAGCTTCATCGATAACTTGTCATCTCTCAAAAGAGAAACAGAGGACGACGGCAAATTGTTCCAGAATGGAGAGTCTGGAAATCGAATGCATCACTTGAGTCTACCTAACGCATCATCTACAACCTCGGACATGGTTTCAGTGGATAAGTACATGCAGCTACAAGACTCTGTTCCTTGTAGGATTAG…
TC164959	0.09	0.2	7.79	1.74	41.31	5.37	0	4e-05	Brassica napus uncharacterized LOC106375938 (LOC106375938), mRNA	NA	GO:0003674(molecular_function),GO:0008150(biological_process)	NA		GGGGGTTTCTTTGGGTTGGTATCGTTCAATAATGTCTCTACTTCTCTCCAAGCTCTCTCCCATCATGCACAGGAGGAGCATGAGCGTTCGTTCGTTTTCATCCTCCATGACAGGTCCGTATATGTCGCTTAGTCTCAAAGTAAATCCCTCGCCGGGAGGCGTCAACATAGGGAAAGTTCTTGTGTTCGACCCAGCCAAAGAAGAGTTACTAGAACTCACAGACAAAGCAATACCTGAAGAAATAATCATGACCAAAGCAACCGGAGCTTCCAAGGGATGGGGATTTTTCAGTGACCCGCAAGATAGCTGCATACTCATCACCGACGTCATGAACCCATGGTCTTGCAAATCAAACCCCAAGATATTTACTCTGCCTCCACTTACTCCCCTGCCCTCTTG…
TC166236	0.27	0.23	18.89	4.83	41.39	5.37	0	0		UDP-glycosyltransferase 73C5	GO:0008194(UDP-glycosyltransferase activity),GO:0016131(brassinosteroid metabolic process),GO:0016757(transferase activity, transferring glycosyl groups),GO:0046527(glucosyltransferase activity),GO:0050403(trans-zeatin O-beta-D-glucosyltransferase activity),GO:0050502(cis-zeatin O-beta-D-glucosyltransferase activity),GO:0080044(quercetin 7-O-glucosyltransferase activity),GO:0080046(quercetin 4'-O…	00908(Zeatin biosynthesis)		GGAAACCAAAACTTGAGAGTTTCTTTTTACAGTTCAATCATCAGCATGGGTTCTGAAATAGCCAACAAAACTTATCCACTCCACTTTGTTCTCTTCCCTTTCATGGCTCAAGGCCATATGATTCCCATGGTTGATATTGCAAGGCTCTTGGCTCAGAGCGGTGTGACCATAACAATTGTCACCACGCCTCACAATGCAGAGAGATTCAAGAATGTTCTAAACCGTGCCATTGAGTCTGGTTTGCCCATCAAACTTGTTCAGGTGAAGTTTCCATCTCAAGAAGCTGGTCTGCCAGAAGGAAAAGAGAATATGGATTTGCTTGACTCCATGGAGCTGATGTTACCTTTCTTCAAAGCTATTAACATGCTCGAAGAACCGGTCCAGAAACTCATAGAAGAG…
TC165449	0.65	0.23	53.56	3.6	41.9	5.39	0	0		Ubiquinol oxidase 3, alternative oxidase 3, AOX3	GO:0005740(mitochondrial envelope),GO:0009916(alternative oxidase activity),GO:0055114(oxidation-reduction process)	NA	Ubiquinol oxidase 3, mitochondrial .Alternative oxidases in Arabidopsis: a comparative analysis of differential expression in the gene family provides new insights into function of non-phosphorylating bypasses.Clifton R., Millar A.H., Whelan J. Biochim. Biophys. Acta 1757:730-741(2006)	CCGAAGAAGAGATATAGAAAACAAAGATATAAAGCCCTCTCTCATCTATTAAAAGTTTCCTTATCATCCCAAAACTAGTTGAAGTTACATCCAAACCCATCTGTTGGTACTCATGTCCTCCAGGTCGATTTACCGTACTCTTCGACCGGTGCTATCATCTTCGGTACTATCATCCGGTTTAGGTACTGGACATGGAATAAAGGGACATGTCATCAGCCACTTGCCCACTATTCGGTTTTTGAGCTCCGACACGTCATCTTCGACAACTGGGAATAGGCAGCCGGAAAATCCTGTCCGAACGGCCGACGGCAAAGTTATTTCCACTTATTGGGGTATACCTCCGACTAAGATTACTAAACCGGACGGTTCAGCTTGGAAGTGGAATTGTTTTCAACCATG…
TC187508	0.11	0.21	12.42	4.14	42.47	5.41	0	0		Ethylene-responsive transcription factor CRF6	GO:0003677(DNA binding),GO:0003700(sequence-specific DNA binding transcription factor activity),GO:0005515(protein binding),GO:0005634(nucleus),GO:0005737(cytoplasm),GO:0006355(regulation of transcription, DNA-dependent),GO:0009793(embryo development ending in seed dormancy),GO:0042991(transcription factor import into nucleus),GO:0048366(leaf development),GO:0048825(cotyledon development)	NA		CATTAAATAAAAATGGCCATAAAAGTAAAAGGAGAATATGGAAATAATAAATGTCATGAGTTATATATTTAAGTAAACAATGTTCCAAAGAAACGGTGAGTCTTCCTTCTTTAACATTTTGACTCATCTCTTTTCTTTCTCTCTACGATTCATCACAGTTAAAAAAAAAAATCATCTTTAGTTTCTCTCTCTTTTGGTGGATTATTACAGAGAGAGAGAGAGATGGAGAGAGGATCAAGAAGAGTAAAGTTCACGGAACACTGTACGGTCAAACCGGTGCCAGCTAAACCATCCAACGGCTCTCCGAGAGTGGTCCGAATCTCTTTCACCGACCCTTTCGCCACTGACTCATCATCAAGCGACGAAGAAGAAAACGACAAGGCTTGTCCGACTCCGAGA…
DY023218	0	0.09	3.83	1.14	43.7	5.45	0	0.00144	Brassica napus uncharacterized LOC111213634 (LOC111213634), mRNA	NA	GO:0003674(molecular_function),GO:0008150(biological_process)	NA		CGGCACGAGCCTTTCTTTGTTTTGTTTTAATTTACTGAAGAAAATTGATCATGTCTCTCCTTCCCAGCCACTCTCCGAAGATCTTCATTCGGAACCCGGTGTTGGTAAGAGCCTCTGCTGGCAGCTCATCTTCCCCGCTGCAGACCCCTCCTTGTTTCGTCGATGGCGCCGAACATTGTTGGCCGGATCATGTAGAGCTCCGTTTTGCATATCCTTCTACAGATTATCCTAAACTGATAAAAAAGGCGCCTGTCGAGTTGGTGTATAGCGATATTAATGATCCGATCTTCCCATGGCCGGCTGAACTATTTGAAGAAGTCGATAAGGTTAGTGATGAAGAGGTAACAACAATCGGGTCCTCTCATGGCTGGGTAGCCTCTTTGATGCATGGCGTTGGCA…
TC174670	0.92	0.86	89.83	19.7	45.16	5.5	0	0		External alternative NAD(P)H-ubiquinone oxidoreductase B4, mitochondrial	GO:0003954(NADH dehydrogenase activity),GO:0005739(mitochondrion),GO:0009536(plastid),GO:0031314(extrinsic to mitochondrial inner membrane),GO:0055114(oxidation-reduction process)	00190(Oxidative phosphorylation)		GACAGCCTCCTCTCCTCCAAAATTCTTGTAAAGCTCTCACCTTTATATATTCTGGAGAACCAGAAGGCTGATAAAAATTTGCTGAAAACATCATGAGTTCCCATAGCTTCTCCAAGAGAGCTTACAGCTTCTTCAAAACTTACCCTTCTGCTGCCAAGCTTCTCCTCCTCAGTACCTGCAGCGGTGGAGGTTTACTAGTGTACTCAGACTCGAATCCACCGAAGCGTACATTAACCGCAGATGGCCAAGAAACCAAGAAGAAGAAAGTGGTCGTTCTCGGGAGCGGCTGGGGCGGCTACAGCTTCTTGAGCTACCTCAACAACCCCAACTACGACGTCCAAGTCGTCTCTCCTCGCAACTTCTTCCTCTTCACTCCCCTCTTGCCGAGCGTCACCAACG…
ES911249	0	0.09	2.69	2.01	46.75	5.55	0	0.00164	Brassica napus wall-associated receptor kinase-like 10 (LOC111198545), mRNA	Wall-associated receptor kinase-like 10	NA	NA		CTATTTTGAATATTGATACGTATATTTAAGAAAATAATATTTTCACCTTTCTTAATTTATTTATAGTTCATAATATATTTATACTTATATTAAATATAAAGTTAGTATATCTTTTAAATATATATATAAGCCCATTATTTATAGATTCATTTAGGTGCATCTATAGGTCCAAAACCAAAAGACTTAAATGACATTAATGAATTTTATTAATCTTTTGTAAAGTAAGGGTATTTCTGAGAAAACTACAATTTTCATTAATGGTATAATTTGGGAATGATCCCCTTTTAATGGTATTGATTCCATCACGTTCTTCATCTCTCTTCACACACATACCAAGCTCTCTCTCATTAGAAAAGAAAAAAAAACTCTTAGATCTTCTTTAATCTTATAAAGTAAGTT…
TC171321	0.14	0.11	10.11	3.28	47.96	5.58	0	0		Putative F-box protein At5g55150	NA	NA		GACACCATCACAAATCAATTATAATGGCTCTATCTTCTTCTTATTACTCTTCGTCCTGGTCGGACTTACTCCCGGAGCTTATGGACGCTGTATTCCACAGCCTAAACGATGGCAGGGACATCCTTAGTTGTGCAACCGTCTGTTCTTCTTGGAGATATTCTTCTTCCGCCGTGTACAGTCGCAATTTTTTCAGGTAATGATGATCAGAGATGGATTTGCGGAAGCACAAGAGGATGTTCAGCGGTTGATTCAGTTCCAAGCTACCTCTCAGCACTCTGGAGCGCTAACCCTAATAAAGGAGTTTGTAAAGAAAGTTGCATCTTCTAAAAGTTTATTAGACTCTGAATCCGTTGTGCTCATAATCTACAACACCGATGGAGGAAAGCTAGCTTTCTGCAG…
TC186875	0.43	0.32	48.95	4.34	48.32	5.59	0	0	Brassica napus uncharacterized N-acetyltransferase p20-like (LOC106399636), mRNA	NA	GO:0005575(cellular_component),GO:0008080(N-acetyltransferase activity),GO:0008152(metabolic process),GO:0009737(response to abscisic acid stimulus)	NA		CACTATCCTAAATGGAGATGGACTTAAACGAGACTCAGCCAACGGTGGTTGTTTCATCGCCGCCGGGAAGAATATCACTCCGGCCGATGACTCTTTCCGACGTTGACGACTACATGGTATGGGCCACAGACGCTGAAGTCGCACGCTTTTGCTCATGGGAGCCATGCACGAGCCGAGAAGAAGCCATCAAATACATAACCGATTCGGTCTTGACACACCCTTGGCTCCGAGCCATCTGTTTAGAGGACGATCGTCCCATCGGCTACATCTTGATCATGCCGGTCGATAAGATCAGGAAAGAGATAGGTTATGTGCTAGCGAGAAAGTATTGGGGAAAAGGGTTCGCTACGGAGGCGGTGAGGCTAGTGACGGCGGAGGTATTCAAGGCAATGCCGGAGG…
EV166804	0.16	0.21	18.56	2.08	48.59	5.6	0	0		Protein SRG1	GO:0005575(cellular_component),GO:0009813(flavonoid biosynthetic process),GO:0016491(oxidoreductase activity),GO:0016706(oxidoreductase activity, acting on paired donors, with incorporation or reduction of molecular oxygen, 2-oxoglutarate as one donor, and incorporation of one atom each of oxygen into both donors)	NA		GTACGGTCTGATCTAGACAAAGCTGAGATTGCCTGTGAATCTGGTCTAAAAGCTGAGATCCCAGTCATTGACATGAGCCGCTTGTCTTCTTCAACCACCATGGATTCTGAGATTGAAAAACTAGACTTGGCTTGCAAAGAATGGGGATTTTTCCAGCTTGTAAACCATGGAGTGGACTCAGGCTTCCTGGACAAATTCAAGTCTCAGATTCAAGATTTCTTCAACCTTCCCATGGAAGAGAAGAAGAAGCTGTGGCAAAAGCCTGGAGACATCGAAGGGTTTGGACAGGCTTTTGTGGTTTCAGAAGAGCAGAAACTCGATTGGGCAGACATGTTCCATCTCACAGTGCTACCTGCTAGGTTTCGCAAGCCTCACGTGTTCCCCAAGATACCTCTTCCC…
EE556987	0.16	0.38	22.78	7.5	49.63	5.63	0	0	Brassica napus 23.5 kDa heat shock protein, mitochondrial-like (LOC111209741)	23.5 kDa heat shock protein, mitochondrial	GO:0003674(molecular_function),GO:0009408(response to heat)	NA		GTAGCAAACACCAAAGATAATGAAGAACTTTTGCCAAGGATGTTATATCGATTTGAAAGTTTTGGAATAATAGATGTGGACAAAGTTTACAGAAACGTAGACGAAACCTCTAGTCGACCTTAATGTGGAGAGCATTGTTAAGGTCTAGCTGTATGATCTTAGGAACCACAACTTTTAACACGCCGTTTTTCATCTCCGCCTTTATCTCATTCGCCTTGCATTCTTCTTCGGGCAACTCTATCCTACTCGAAAACTTACGTCCTTCGTCGTGATCTTCTCCTTTGATCACAAGTGTTTCTTGTTCCAAAGAAAGCTTCACATCCTCTCTGCTAAGCCCCGGCATATCAATCCTCACGTGTAACGCATTCTCCTCCTCTTTCACATCCCACCCAAGTCTTC…
EL624524	0	0.14	4.64	1.13	50.21	5.65	0	0.00043		Calcium-transporting ATPase 2, endoplasmic reticulum-type	GO:0005388(calcium-transporting ATPase activity),GO:0006816(calcium ion transport),GO:0016020(membrane),GO:0016021(integral to membrane)	NA		GGAATGACAAAGCTTTTACTTAGGTGTTCCTGGAGTTTTAGGGTTTTTGATAACTGTAGCTTCGTTCCCAAGCTTTTGAACAATGGAGGAGGAGGAGAAGTCGTTATCTCCGTGGTCGTGGTCCGTTGACCAATGTCTGAAAGAGTACAACACAACACTAGAAAAGGGTCTAACCACCGAAGATGTCCAAACCCGCCGTGAGAAACACGGTTACAACGAGCTAGCCAAGGAGAAAGGCAAGCCCTTATGGCATCTCGTATTAGAACAGTTCGACGACACCCTCGTGAAGATTCTCCTCGGCGCAGCGTTCATCTCTTTCGTTTTAGCCTTTCTAGGAGAAGAACACGGCTCAGGCTCAGGTGCAGGGTTCGAGGCCTTTGTTGAACCCTTTGTGATCGT…
GT084513	0	0.09	2.91	2.38	52.64	5.72	0	0.00064	Brassica oleracea uncharacterized LOC106320060, ncRNA	NA	NA	NA		CTTTCTCTCACTAGAAAAAAAAAAAAACTCTTTAGATTTTCTTTCAAGTAAGTGTCTTGAGAGTATATCGTAGTAGTTAGTTCGTAGATTTTGTTTCGGGTGTTGCGAAACGGTCTCATCACGGTTGTATCTTGGGATTCAAAAATCGCATAAAAAACCGTCACACATTACAGGAGATTTATTGAGTTAAGGAAAGATATCATATCTCGACTCCGTGAATTTCGTCTATTTCCTTATGATTTTTTAAACATTTTTTTAGTCTTTATATTATCGTTTATATGCCTTAAGTTTCGTAATTGTCAATCAGGATTTTCGCGGTCCTACAATGGAAGGCGCAGCAGGTCTCGTATTTGTCAATTGCTACTACAGAAAACATATCCTACACAAGAGTACAATTAT…
ES912635	0.11	0.09	11.38	3.46	52.67	5.72	0	0		UDP-glycosyltransferase 73C3	NA	NA		GTGAAGAAGGCAGTGGAGGAATTAATGGGTGAGAGTGATGATGCAAAAGAGAGAAGAAGAAGAGCCAAAGAGCTTGAAGAATTAGCTCACAAGTCTGTGGAAGAAGGAGGCTCTTCTCATTCTAACATCACTTTACTCTTATAAGACATTATGCAACTAGCACAATCCAATAATTGATTACGTCATTGTTAAAGGAACGTAAACACTTATCTTTATTTTTCCTTT
EE448196	0	0.14	5.56	0.79	52.99	5.73	0	0.0002		ARGOS-like protein	GO:0003674(molecular_function),GO:0005622(intracellular),GO:0005783(endoplasmic reticulum),GO:0009741(response to brassinosteroid stimulus),GO:0009742(brassinosteroid mediated signaling pathway),GO:0016049(cell growth),GO:0035265(organ growth)	NA		CTATATCACCAACTTTGTTACTTCTTCTGTATTTTCTTTACAGCGAAAGGTTTCAAAGTCTCTCTAACGTTAAATCATCATCTTCTTCTCGCTGAAGGAGTTTAGCTGAAAGAACTCAAGATACAGATCAAGACAAATTGAACCGTTTCTCTCAACACCATTCTTGGACCAACAAGAAAATCATGGATACGACAAGGGATAACCGAAAAGACATGAGTTTTCGTGGATCAGCTCAAGCTCCTATGATGAGTAAGCAAGAATATATCCGGACTTCTTCTCAGAGCAGCAAACCGAGGAAGCTAGTAACGGCGAGTTACTTCAGTTTAGAGTCAGTGGTTGTTCTTGTTGGTCTCACAGTATCTCTCTTGATCCTTCCCTTGATTCTTCCACCATTGCCTC…
FG558108	0.16	0.41	27.98	7.15	56.32	5.82	0	0		NAC domain-containing protein 13	GO:0003700(sequence-specific DNA binding transcription factor activity),GO:0005634(nucleus),GO:0005737(cytoplasm),GO:0007275(multicellular organismal development),GO:0010114(response to red light),GO:0010224(response to UV-B)	NA	Promotes cell expansion-dependent organ growth, probably via a brassinosteroids signaling pathway. Acts downstream of BRI1	GTTGAATGAAAACGATATTCAAGAGCTGATGAGACAGGTTAGCGAAGAGACTGGAGTGAACTCTCATGTGGCAAATAATAATCCGGTAAACTTGGCAGAAGATGAGTATTTGGAAATTGACGATCTTTTGCTCCCTGGACCCGAACCAAGTTATGTGGACAAAGAAGGGTCTGCTGTCCTGAATGATAATGATTTCTTTGATGTTGATTCATACATTGGTGATTTTGATGCCACAAATCCTCAGTCAGTGCCTGTCGGTGTTGGTTTGAACAATGGGGTTGTACAAAGTCTTCCAGTGAATACATTTCCAGTAACTGATCAGGCCAATAACAACCAGTTCCAGCATCAAACATGGAAGAACCAAGATAGTAACTGGCCACTCCGTAACAGCTATACCAG…
ES965759	0	0.14	2.85	2.72	56.37	5.82	0	0.00046	Brassica pekinensis clone KBrB008O16	NA	NA	NA		CCCTAAGCTTGCTTGCTTGCTTGCATATCAACCAGCTCTGCTTCAATTTTTTTTTATGTATTATCCATTGGCTACTATGGAAATGGAAATTCTAAAGTTTAGTTATCAGTGAGTAATG
TC183183	0.16	0	8.5	1.62	56.86	5.83	0	0		Protein DETOXIFICATION 6	GO:0005215(transporter activity),GO:0006855(drug transmembrane transport),GO:0015238(drug transmembrane transporter activity),GO:0015297(antiporter activity),GO:0016020(membrane),GO:0055085(transmembrane transport)	NA		GACGGTCGACGACACGAACTAAACAATTTCAAGAAGTTAATGGAAGATCCTCTTTTACCGGAAGACGAGCAGTGTACCACCGGGAATCCAAAGCCAACGCCGACATGGCGGATGGATTTTACGGCGGAGCTGAAGAACGTCAGCCGCATGGCCGCACCTATGGCCACCGTGACCGTTGCTCAGTTTCTATTGCCTCTTATATCGGTCATGGTAGCCGGCCACCGTGGCGAGCTCCAGCTCTCCGGCGTTGCTCTTGCCACCTCCTTCGCTAACGTCTCCGGCTTCAGCATCATGTTTGGGTTAGTGGGTGCCCTTGAGACTCTGTGTGGCCAAGCTTATGGAGCCAAACAATACTCCAAACTCGGAACCTTCACGTACTCTGCAATCGCCTCCAACGTA…
FG562399	0.16	0.32	32.62	1.65	61.24	5.94	0	0		Ethylene-responsive transcription factor ERF071	GO:0003677(DNA binding),GO:0003700(sequence-specific DNA binding transcription factor activity),GO:0005634(nucleus),GO:0006355(regulation of transcription, DNA-dependent),GO:0034059(response to anoxia)	NA		GATTGGTCTTTCCTGTTCCAAAGAAAAACCTTGAATCATCTTTTTCCTATAAACCCTATAAGCAAGTTCTCTCTTTTTTTTGAAGTTAATTCTCTGTTGAGATATACGTTACCCATTTCAAGAAGAAGTATGTGTGGAGGTGCCGTCATTTCTGATTTCATCTGGTCATTGAGACGAGCTTCGTTTGCTGAGGCAGAACCGAGTCAAGTCGGCTACGAAGGCTGTGTCTCCATCGAGAAGCGTGTCTGCTCAGGCTCAGTTGGTGGGGAAAAAAGAAAAGAGAAGAAGAAAGAAGGCAAGAATAAGAGAGAGAGGAAGAATATGTACAGAGGGATAAGGCAGAGGCCATGGGGCAAATGGGCGGCTGAGATTCGTGACCCCAGGAAAGGTGTTCGTGTC…
EV185787	3.08	2.47	396.45	104.04	63.77	5.99	0	3e-05	ABC transporter C family member 3 (LOC106389109)	ABC transporter C family member 3	GO:0000325(plant-type vacuole),GO:0005774(vacuolar membrane),GO:0006810(transport),GO:0009506(plasmodesma),GO:0010290(chlorophyll catabolite transmembrane transporter activity),GO:0015431(glutathione S-conjugate-exporting ATPase activity),GO:0042626(ATPase activity, coupled to transmembrane movement of substances),GO:0048046(apoplast),GO:0055085(transmembrane transport)	NA		CGATGCAGAATCATCGGTTATTTGGCTTAGAACATTACAAGATAAAACTAAAAACAAAATCTTTTAAAACAAAACTATGGTAAGTGTTTTTTCATCGTCATCATATCACCAAGAAAGTAGAGGTTTAATCAAAACTGGAACTTGATCTTGCAGTGTACTCAGCCACTAGTTTAGAAAAAGAAGAAGACTTGTTCTCCAGCAACTTCACCGGCGAATCATACTCCTCAATGATCCCATTGCTAAGAAGCAGAACCATGTCACTGTCAATAACCGAGGATATCCTGTGTGCAATGGTTATCACTGTACAATCTGAAAAGTGTTCTCTTAACGTTTTCTGAATCAGATTGTCAGTTGCAGTGTCAACAGAAGCAGTAGCTTCATCAAGAACCAAGATCTTGC…
TC162388	1.65	3.08	289.3	112.09	65.15	6.03	0	1e-05		Mitochondrial amidoxime-reducing component 1	GO:0003824(catalytic activity),GO:0005575(cellular_component),GO:0008150(biological_process),GO:0008265(Mo-molybdopterin cofactor sulfurase activity),GO:0030151(molybdenum ion binding),GO:0030170(pyridoxal phosphate binding)	NA		CCACGGATTTTGCTTGGGTATTCGTTCTACGTTAATATAGTGTTCAGCATTGTGTCAGAGGAATGGAGGAGCAAGCTCTGAAGATTCAATCTATATTCATTTATCCGATCAAATCTTGTCGTGGAATCTCTGTCTCTCAGGCAACTGTAACTCAAACTGGATTTCAATGGGACCGGTATTGGTTAGCTGTGAACTACAAGGGAAGAGCATACACTCAAAAAGTTGAGCCAAAGCTTGCTCTTGTTGAATCTGAGCTTCCTAAGGAAGCTTTCTTTGAAGACTGGAAGCCAACAAAGAATTCGTTTTTGGTGGTAAGAGCTCCTGGAATGAGTCCTTTAAAGATTCCATTGACTAAACCAAGCTCGGTGGCAGAAGGTGTGTCCATGTGGGAATGGTCTG…
EE563787	0	0.14	4.57	2.47	66.73	6.06	0	7e-05		Gibberellin 2-beta-dioxygenase 8	GO:0005575(cellular_component),GO:0009685(gibberellin metabolic process),GO:0052634(C-19 gibberellin 2-beta-dioxygenase activity),GO:0052635(C-20 gibberellin 2-beta-dioxygenase activity)	NA		AAACTTTGAAATGTTTTATGTGATAAATATATATTATATTAATGTTAATTATTTAGGGACAAATATTTAGTGATAAATTCATATAAATATTTTCTTATTATAATTTCAGTTCATAGTTTTTTAGTCTTAGTCTTTTTATCCTTTAACAATTCTGTGGTAAACAAAGTAACAATACATGGTTTTCGAAAATGTTACACTTTTATGATTTTCCATTTCGAAACATTCCACAAAATTAAACATATTTTTATGACTCTAATATATATATATATATAATTCGCCTTAATTATAATATGGATCATGTCATAATGCTGTATTTTTATATCACAGATCAACAATGGAGAAATTTGCTTCGGAATCGGAGGCTCTAGCTTATACTTTGGCAGAGGTTCTTGCAGAGAA…
ES950391	0.49	0.84	96.08	27.39	73.19	6.19	0	0		ABC transporter C family member 3	GO:0000325(plant-type vacuole),GO:0005774(vacuolar membrane),GO:0006810(transport),GO:0009506(plasmodesma),GO:0010290(chlorophyll catabolite transmembrane transporter activity),GO:0015431(glutathione S-conjugate-exporting ATPase activity),GO:0042626(ATPase activity, coupled to transmembrane movement of substances),GO:0048046(apoplast),GO:0055085(transmembrane transport)	NA		CTGCTTCTGTTGACACTGCAACTGATAATCTCATCCAGAAAACGTTAAGAGAACACTTTTCAGATTGTACAGTGATAACCATTGCACACAGGATATCTTCGGTTATTGACAGTGACATGGTTCTGCTACTTAGCAATGGGATCATTGAGGAGTATGATTCGCCAGTGAAGTTGCTGGAGAATAAGTCTTCATCTTTTGCTAAACTTGTGGCTGAGTACACTGCAAGATCTAGTTCCAGTTTTGATTAAACCTCTCTACTTTCTTGGTGATATGATGACGATGAAAAAAAACTTACCATAGTTTTGTTTTTAGTTATATCTTGTAAGGTTTTAAGCCAAATAATTGATGATTCTGCATCGTTACTTCAAATTTATGCAAACAATGATGTTTCATAC
CD828147	0.16	0.5	45.82	11.42	77.54	6.28	0	0		Proline--tRNA ligase, cytoplasmic	GO:0000166(nucleotide binding),GO:0004812(aminoacyl-tRNA ligase activity),GO:0004827(proline-tRNA ligase activity),GO:0005524(ATP binding),GO:0005829(cytosol),GO:0006412(translation),GO:0006418(tRNA aminoacylation for protein translation),GO:0006433(prolyl-tRNA aminoacylation),GO:0009506(plasmodesma),GO:0016020(membrane)	00970(Aminoacyl-tRNA biosynthesis)		GCCGTGAAAGATGCCTTGCGGGAAGCTGGTTTACGTACTAATGAAGATTTGTCTGATAACTATTCTCCTAAGTGGAAGTATTCACACTGGGAGATGAAAGGTGTTCCACTTAGAATTGAGATCGGACCTAGAGATTTAGCCAAAAACCAGGTCAGAACTGTGAGAAGAGATAATGGAGTTAAGGCTGATGTTCCAAGAGTAGGTTTAGTTGAATATGTTATGGAGTTGCTTGGAAAGATTCAGCAAAACATGTTTGATGTAGCTAAGCAGAAGCGAGATGATGCTTGTGTGGTTGTAAAGACTTGGGATGAGTTTGTTGAAGCACTTGGTCAAAAGAAACTCATTTTAGCTCCATGGTGTGATGAAGAGGAGGTTGAAATGGACGTTAAGAGAAGGACC…
TC175294	0.16	0.23	35.37	1.9	85.64	6.42	0	0		Ethylene-responsive transcription factor ERF071	GO:0003677(DNA binding),GO:0003700(sequence-specific DNA binding transcription factor activity),GO:0005634(nucleus),GO:0006355(regulation of transcription, DNA-dependent),GO:0034059(response to anoxia)	NA		AGAAAAACGGACCTTGAATAATCTTTTTCCTCCTATAAACCCTATACTTAAGCAAGTTCTTTTTTTTTTTTGTTTCCCTAAGAAGAAGTATGTGTGGAGGTGCCGTCATTTCTGATTTCATCTGGTCATTGAGACGAGCTTCGTTTGCTGAGGCAGAACCGAGTCAAGTCGGCTACGAAGGCTGTGTCTCCATCGAGAAGCGTGTCTGCTCAGGCTCAGTTGGTGGGGAAAAAAGAAAAGAGAAGAAGAAAGAAGGCAAGAATAAGAGAGAGAGGAAGAATATGTACAGAGGGATAAGGCAGAGGCCATGGGGCAAATGGGCGGCTGAGATTCGTGACCCGAGGAAAGGTGTTCGTGTCTGGCTTGGCACTTTCAAAACCGCCGAGGAAGCTGCTCGAG…
EE561948	0.16	0.18	30.77	4.94	86.52	6.43	0	0	uncharacterized BNAC04G02080D	NA	GO:0003674(molecular_function),GO:0005634(nucleus),GO:0005737(cytoplasm),GO:0009061(anaerobic respiration)	NA		GAAAGCAATCTAAGCAAAAATGAAGAGAGAAGGTCGGCAACATGGCTTCGTTCGAACGGGGATGATTCATCCATCGGGATTTAATCCAAGACCCTCCAACCAATTCGTGAACCGGCTTGATTCACCACCAGCTATTGGAGTATTTACCAAAGTGCCATCAAAACCTACTAATCATTCAAAATCCTCAGGAAAACGTGAGCGTTCCAAGTACAGTAATTGCCATATGTCGCCGGCTATAAAGTCTGCGGACAAATCTAAGGGTCGCCAAAAGTTAGTCGACAGATTGGTGGGTTGAGGGTAAGCTAGACCGGCTCATCGGGTCGGATGCCTTCTCTGCTGGAGATATTTTGGATACATTATGTGGTGAAGAGTATGGGGGTCATGTTTATGGTAATGACG…
TC168716	1.78	3.25	565.57	104.54	95.81	6.58	0	6e-05		AAA-ATPase At2g18193	GO:0000166(nucleotide binding),GO:0005524(ATP binding),GO:0016887(ATPase activity),GO:0017111(nucleoside-triphosphatase activity)	NA		GAACCATTCATTGTTCTAAAAAACCCTTTCTTGAGTCTTTAAGGTACTTTCGCCAGAGAGCAGAGATGTTTCCTTCCTCCGATAACGCTTTCTCACCATCGACGCTGTTCTCAGCGTACGCATCCCTCACCGGATTCTTGATGCTCTTCAGATCGATGCTCCACGACTTCGTCCCGGAGCAGCTCCGAGCCTACTTCTCAACACTACTCGACCGCTTCTTCACTCCGAAATCAAAGACCCTCACGGTCATCATCGACGAGAACTTCGGTTCGTACCGGAACCAAGTCTTCGACGCGGCGGAGCTCTACCTCCGCTCCAAAATCGGCCCGGAGACAGAGCGGCTGCGCGTCGGGAAGACCCCGAAGCAGAAGCACTTCACTATCTCGATCGAGAAAGGAG…
FG567202	0.42	0.45	74.63	19.54	97.45	6.61	0	0		Cytosolic sulfotransferase 12, SOT12	GO:0005575(cellular_component),GO:0006952(defense response),GO:0008146(sulfotransferase activity),GO:0009651(response to salt stress),GO:0009751(response to salicylic acid stimulus),GO:0016131(brassinosteroid metabolic process),GO:0080118(brassinosteroid sulfotransferase activity)	NA	May be involved in detoxification.	CAGAAGAAGTGAGAGGGATTGTGAAGTTGTGTAGTTTTGAGAGCTTAAGTAGCCTGGAAGCTAATAGAGAAGGGAAGTTGCCAAATGGCGTGGAGACTAAAGCTTTCTTCAGAAAAGGAGAGGTTGGAGGATGGAGAGATACTTTGAGTGAGTCCTTGGCAGAGGAAATTGATAGAACCATGGAAGAGAAGTTTCAAGGTTCTGGTCTAAAATTTTCTTGTTGAATCAATATTTTAGAGTTTCTGTGAGGTGTTTTTTTTTTTGTCGACGAGTTTCTGTGAGGTGTTTATTATGCTTTAATGATGTTTTTCTTCAATCTTGTGATTTTTGTTTTTGCTGTCTATGTTTTGTTGTTTGTTGTTGTATGAATAAAAAAAGATCATGGTTGTT
TC182645	0.49	0.35	81.35	20.25	98.67	6.62	0	0		ABC transporter C family member 3	GO:0000325(plant-type vacuole),GO:0005774(vacuolar membrane),GO:0006810(transport),GO:0009506(plasmodesma),GO:0010290(chlorophyll catabolite transmembrane transporter activity),GO:0015431(glutathione S-conjugate-exporting ATPase activity),GO:0042626(ATPase activity, coupled to transmembrane movement of substances),GO:0048046(apoplast),GO:0055085(transmembrane transport)	NA		CCAAGATCCAACCATGTTTGAAGGAACTGTTAGAAGTAACTTAGACCCTCTTGAAGAGTACACAGATGATCAAATATGGGAGGCTCTTGACAAGTGCCAACTAGGAGATGAGGTGAGGAAAAAGGAACACAAGCTTGATTCATCTGTGAGTGAGAATGGAGAGAACTGGAGCATGGGTCAGAGGCAACTTGTCTGTCTTGGGAGAGTTCTACTCAAAAGAAGCAAGATCTTGGTGCTTGACGAAGCCACTGCTTCTGTTGACACTGCAACTGACAATCTGATACAGAAAACGTTAAGAGAGCACTTCTCAGATTGTACGGTGATAACCATTGCACACAGGATATCTTCTGTTATTGACAGCGACATGGTTCTGCTTCTTAGCAATGGTATCATTGAGGA…
TC161747	0.17	0.41	59.8	8.87	105.69	6.72	0	0		Cytosolic sulfotransferase 12	GO:0005575(cellular_component),GO:0006952(defense response),GO:0008146(sulfotransferase activity),GO:0009651(response to salt stress),GO:0009751(response to salicylic acid stimulus),GO:0016131(brassinosteroid metabolic process),GO:0080118(brassinosteroid sulfotransferase activity)	NA	May be involved in detoxification.	ATGTCATCATCGTCATCTGTTCCTGACTACTTGAGAGATGAAAAACTGACACAAGAAACAAGAGATCTGATATCTTCTCTTCCAAGCGAGAAAGGTTGGCTAGTGAGCCAAATATATCAGTTCCAAGGACGTTGGCACACAGAAGCTCTGTTACAAGGAATCTTGACTTGCCAGAAACACTTTAAGGCCAAAGATTCCGACATTATACTCGTCACCAATCCTAAATCAGGTACCACTTGGTTAAAATCTCTTGTCTTTGCTCTCATTAACCGACACAAGTTTCCAGTTTCTTCTGGTGATCATCCTCTTCTTGTTACCAATCCACACCTTCTCGTGCCCTTCATGGAAGGAGTTTACTACGAATCTCCAGATTTTGATTTCTCCCTCTTGCCTTTTCCA…
TC173619	0.16	0.23	38.58	6.09	107.97	6.75	0	0		Protein DETOXIFICATION 1	GO:0005215(transporter activity),GO:0005886(plasma membrane),GO:0015238(drug transmembrane transporter activity),GO:0015297(antiporter activity),GO:0015691(cadmium ion transport),GO:0016020(membrane),GO:0051238(sequestering of metal ion)	NA		GGATGTTATAGTTTAAAAAAGATTCAGTATCATCTGAAACCAAAGGGCAAAGGCCTTCAACACTAGGAAGACTGACAATGGAAGAGCCATTTCTTATAAGAGAGGAACAGTTAGTCCCCAGTACAAGGACATGGCACAGAGGTCAGCTCACCGTGGAGCTGAAGAAAGTATGCCGCTTGGCCGCTCCTATGGCCACCGTGACCAGTGCTCAATACCTTTTACCTGTCATCTCAGTCATGGTGGCCGGCCACAATGGGGAGCTTCAGCTCTCCGGCGTCGCTCTTGCCACCTCTTTCACAAACGTCTCCGGTTTCAGCATTATGTATGGATTAGCGGGTGCTTTAGAAACTCTCTGTGGCCAAGCTTATGGAGCTAAACAATACGAGAAACTCGGAACCT…
TC161707	0.93	1.64	323.74	59.58	109.57	6.78	0	0		Cytosolic sulfotransferase 12	GO:0005575(cellular_component),GO:0006952(defense response),GO:0008146(sulfotransferase activity),GO:0009651(response to salt stress),GO:0009751(response to salicylic acid stimulus),GO:0016131(brassinosteroid metabolic process),GO:0080118(brassinosteroid sulfotransferase activity)	NA	May be involved in detoxification.	GGCACGAGAAAAAATCAAGATTAATCTATACTCTTCAACAATGTCATCATCATCATCATCTTACTTGAGAGATGAAGATCTGACACAAGAAACAAGAGATCTGATCTCTTCTCTTCCAAGCGAGAAAGGTTGGTTGGTGAGCCAAATGTATCAGTTTCAAGGACGTTGGCACACACAAGCCCTCTTACAAGGACTCTTGCAATACCAAAAACACTTTGAGGCCAAAGATTCCGACATTATCCTCGTCACCAATCCTAAATCAGGTACCACTTGGTTAAAAGCTCTTGTCTTTTCTCTCATTAACCGACACAAGTTTCCAGTTTCTTCTGGTGATCATCCTCTTCTTGTTACCAATCCGCACCTTCTCATACCCTTCTTGGAAGGAGTTTACTACGAGTC…
TC174730	0.56	0.14	87.68	24.79	116.47	6.86	0	0	uncharacterized LOC103828460	NA	GO:0003674(molecular_function),GO:0005575(cellular_component),GO:0008150(biological_process)	NA		GAACTTAATGTTTCAATTAGGATTTTAGCATCACACCACTATGAGTTCTCTGCTTCTCAGCCGTCTCTCGAGGCTCCGTCTGAGGAAACCACCTGCGCTAGGAGTTAGACACCTGGGTGGCGCTCGGTTATTGTCCGAAACCCCTCTATGTCACATCTACGGCGTTGAACATTGTGGAGAGGATCAGGTTAAAGGGAATATCGGTAGACTCATGATCACAGATTTTTCTGGGCCTAGTTGTTGGACCAGGGTTTTGGAAAAGACGGTGCCCATGGAGATGATGACAGAAACGGGAACGATGGGAGCATCTCATGGCTGGGTATTGACTTGGAGAGACGGCTGCCCGTATCTTGCAGATGATCTCAACCCGGGAGCGTCGTCTTCAGCTTTCAGTGGAAT…
TC174255	0.65	0.59	156.01	77.82	146.43	7.19	0	0	uncharacterized LOC106332367	NA	GO:0003674(molecular_function),GO:0008150(biological_process)	NA		GAGAGATTTTGCATTACCAGGAAGAAGAAAAAAGCACACTATGAGTTCTCTACTTCCTCAGCCGTCTCTCTAGGCTCTGTCTGAGGAAACCACCTACGCTAGGAGTTAAATACCTATGCGGCGCTCGATTCCTGTCAGAAACCTCTATTTGCCGCATCGTACGCGCTGATCATTGTCAGTATAGTTCGAGGGATGAGAGTGTCGGCAAACTTGTGATTCACAATGTTAATGATTCGGACTTTGAGGATGACGAGGTTTTGGAAAAGATGGTGCCCATGGAGTTGATGACAGGATCAGGAACGATAGGAGCATCCCATGGCTGGGTAGCTACTTTTAAAGAGAGCATAGTGTGTCTTCAAGACGATCTAAACCCGAGAGCGTCTAATTCAGATCCGAAGC…
CD811897	0.16	0	13.17	9.66	147.9	7.21	0	0	uncharacterized LOC111207512	NA	NA	NA		GGTTTCGTTAAGACAAGAGTGAAAACTAGACAGAGAAAGTAAAGATCGATGAGCTCGGTTGAAAAAGCGGCGGCGGTAGAGAATGGTGAGTGGCGACAACGACGGTTGGGCCCGGAACAAGGGAGTGTGTTCCCAAAGAAGAGGAAACTGGTGAAGACGATGATCTTGGAGGCTCTGTTTTCATCTCGCCCTTCTTTGAAGTCCAAGCAGATAGCAAAGCCGCCGTGTAGCAAGCGCGTGCAGCCCACGGTCCGGTAGCCTCCAAGTGATATTCTACTTTTTGTTGGAGTAAAGAAGAAATCAATTTGGATCGGAACCTAGAACAAGTTAAATTAGTCTTCTCCCCGTAATGTCCTCTCCTCTCTGTCTCACATGTAATATCATTTGTGTTCTTTGCTT…
FG569656	0.16	0	29.39	2.13	168.85	7.4	0	0	uncharacterized BNAC01G03030D	NA	GO:0003674(molecular_function),GO:0005886(plasma membrane),GO:0008150(biological_process)	NA		CATCATCCATACTAAACCTAAAACATCATCCATCGTATATAGACTCCGGATCACGCACGTTTGCTTTGACACTCCGATGTTCATGTCTCTCTTAGACTTCTTTTTTGGTTGCTTCATTCCAAAATCTGGCTCAAAGAGAACCTCAACCGATGGTAGTAGTAACCCTAAAGTATTGTCCTTGGAGAAACCAAAAAGCAACTCCAAATGTCTGAGGGCTCCAATCATAGTGTCTCATTTTCCCGTACGTTCGAATCTTTCGCTACTGTAAGAGGAGACCAGAAGATGAAGTGTGTGAAATGTTGAAATATTTCTTGTGCAAGTCTTTCCTTCTTTTTTGTTTCTCTAATTATCTTGTTTGTTTGATTATGTATAAATTGCAATAGACCATTCAG
TC161749	0.18	0.33	83	11.57	177.03	7.47	0	0		Cytosolic sulfotransferase 12	GO:0005575(cellular_component),GO:0006952(defense response),GO:0008146(sulfotransferase activity),GO:0009651(response to salt stress),GO:0009751(response to salicylic acid stimulus),GO:0016131(brassinosteroid metabolic process),GO:0080118(brassinosteroid sulfotransferase activity)	NA	May be involved in detoxification.	ATGTCATCATCATCATCTGTTCCTGATTACTTGAGAGATGAAAATCTGACACAAAAAACAAAAGATCTGATTTCTTCTCTTCCAAGCGAGAAAGGTTGGTTGGTCTGTCAAATGTATCAGTTCCAAGGACGTTGGCACACACAAGCGCTACTACAAGGAATCTTGACTTGCCAAAAACACTTTGAGGCCAAAGATTCCGACATTATCCTCGTCACCAATCCAAAATCAGGTACCACTTGGTTAAAGGCTCTTGTCTTTGCTCTCATTAACCGACACAAGTTTCCAGTTTATTCTGTGATCATCCTCTCTTGTTACCAATCCGCACTCCTTGTGCCTTTCTTGGGAAGGAGTTTACTACGATCTCCAGATTTCGATTTCTCCCAGTTGTCTTCTCCAAGA…
TC163006	0.16	0.17	50.67	12.98	223.38	7.8	0	0	uncharacterized LOC106360438	NA	GO:0003674(molecular_function),GO:0008150(biological_process)	NA		CGGCACAAGGGTTCTTTCTTCTTCTTCTTTGTTTTGTTTCATTTTATTGTTTAATTAAAATTCATGTCTCTCCTTCTCGGCTACTCCCCGAAGCTCTTCATTCGGAAACCTGTGTTGGTAAGAGCCTCTGGTGGCGGCTCATCTTCCCTGGTGCAAACCCCTCCTTGTTTCATCCATGGCGCAGATCCTTGTGGGGCAGATCATGTATTACTCGAATATGCATATTCTATGAAAAATCATCCTAGATTGAGAAAAAAGGCGCCTGAGCAGCTAGTGTATAACGATGCAGAGGTAACAACAATCGGGTCCTCTCATGGCTGGGTAGCCTCTTTGATGCATGGCGTTGGCACTCTGCGTCTCCATGATGATCTAAACCCGGTTGCATCAGATGCAAATCCA…
FG554229	0.2	0	29.07	9.13	225.63	7.82	0	0	Uncharacterized LOC103828446	NA	GO:0003674(molecular_function),GO:0005575(cellular_component),GO:0008150(biological_process)	NA		GGTTTCAATTAGGGCTTTATAGCATCACACCACTATGAGTTCTCTGCTTCTCAGCCGTCTCTCAAGGCTCTGTCTGAGGAAACCACCTGCACTAGGAGTTATACCTCTGTGGCTCTCGGTTCTTGTCCCAAACCCCTATCTATCGCATTGTGCGCGCTGATGATTGTCGATATAGTTCGGAGGATGAGAGTGTCGGCAGACTCGTGGTTCGCAATGTAAATGCTTCGGAGGAAAAGGACGAGGTTTTGGAAAAGATGGTCCCCACGGATTTGATGAATGGAACGATAGGAGGATCCCATGGTTGGGTAGCTACTATGGACGACTACTTTGTGCGTCTTCACGATGATCTAAACCCGGGAGCGTCGGATTCAGATCCGAAGAGAATCGTACTGGGTCGTC…
TC164460	0.16	0.23	63.18	28.86	245.31	7.94	0	0		Serine/threonine-protein kinase RAD53	GO:0004672(protein kinase activity),GO:0004674(protein serine/threonine kinase activity),GO:0005524(ATP binding),GO:0006468(protein phosphorylation),GO:0016301(kinase activity)	NA		CAGCAACAAAAAACAATTGCAACTTTATTTCACGTTCACATTTTCTGTCTTAAATTTCGAAAACACACATATAAATAGCTTCGTGTTTTGTAAGGACGACATATGAAAGTTGGCAAACATGGAGAAACAGAGCATCACACACAAGTCACACTTCTTCTTCCTCTTCTTCAATGTCATCTTCTTGGATCCGTGGTACGTGCATCAGAAGAGGTAGTTTCGGTACAGTTAGCACGGCGATTAATAAAACAGACGGTGAAGTTTTCGCCGTGAAGTCCGTGGATCTCGCCACGTGTCTTCCCGCTCAGTTAGACTCTCTAGAGAACGAAATCTCCGTTCGTTCACTCAAGCCTCACCCTCACATAGTGCGGTTCCTCGGCGACGGAGTCTCGAAAGAAGGGA…
TC165418	0.16	0	21.35	21.38	287.7	8.17	0	0	uncharacterized LOC106363586	NA	NA	NA		GGACACCAATTCCTCTCTTCTCTTGTCTTCTCTTCTTTTATTCAAAACACGTTATCAGCACGAAGCTCTAACGATCTTGAGCTAATAGTGAGCTATGTCGAAAATTTCTAGTCTTGAATTTGAAGTTCTTGATATCACTGGAAACAACTATTTGGCTTGGGCATTAGATGCCGAGTTTTCCCTTAGTGCAAAGGGACTTGAAGGTACAATCCTAGAAGGAAATCAAGCGGGAAATCAAGATAAAGCAAAGGCTATGATATTCCTTCGTCATCACCTCCATGGAGATCTCAAAAATGAGTATTTGACGGTGAAAGATCCACAAGTCCTTTGGAGCGACTTAAAGGAAAGGTATGATCACCAGAAAACTGTGATTTTACCTAAAGCTCGTTATGAATGGGC…
FG559204	0.16	0	49.07	10.9	343.47	8.42	0	0		Protein DETOXIFICATION 1	GO:0005215(transporter activity),GO:0005886(plasma membrane),GO:0015238(drug transmembrane transporter activity),GO:0015297(antiporter activity),GO:0015691(cadmium ion transport),GO:0016020(membrane),GO:0051238(sequestering of metal ion)	NA		GGAGACTTCAACATTTGCAAGACGACAATGGAAGAGCCATTTCTTCCGAGAGACGAGGAGCTAGTCCCCAGTAAAACGACATGGCAAAGAGGTCAGCTCACCGTCGAACTGAAGAAATTGAGCCTCTTAGCCGCTCCTATGGCCATCGTGACCATTGCTGAATACCTTTTACCTGTCATCTCAGTCATCGTCGCCGGCCACAACGGCGAGCTTCAGCTCTCCGGCGTCGCTCTTGCCACCTCCTTCACAAACGTCTCCGGTTTCAGTATTCTGTATGGTTTAGTGGGTGCTTTGGAAACTCTGTGTGGCCAAGCTTTTGGAGCCAAACGATACGAAATAATCGGAACCTACACATACTCAGCAATCGCCTCTAACATCCCAATCTGTTTCCTCATATCA…
FG556237	0.16	0	56.72	14.73	415.25	8.7	0	0		Arabidopsis thaliana gated outwardly-rectifying K+ channel (GORK)	NA	NA		GATCTCATACAATTTTCTTCCTTCTGCATCGGAAAAGATTTTCAAGACATCTACACATCTTTCAGTTAATGGATCAAGTGACGCATATTCCACTTCTTGGATGTGTCATGGATCTTTTTTGTCAACTATTTACATCATTCAAGGCATCAGATTCAAGTAAGGCTTGCAATGAAATCGTTGTTGACACCACGATAACAGGAAATCTAGAAGCTCAAAAACACTTCACACAACTACAGTGTATCAAGCTTAGTTGATTGGCATGTGGCCCCAACTGTATAATATGTAAATAGTCTCTCAGGATTTATTGTATTTGAAATATCATAAAAGCATATATGATTATATCTATTGTGACATAGCTTGTAACATTATAGTGTGATTTTGTATACGTGTGCTTTTTTT…
FG579299	0	0.09	54.75	5.35	500.04	8.97	0	0	Uncharacterized BNAC04G02100D	NA	GO:0003674(molecular_function),GO:0005634(nucleus),GO:0005737(cytoplasm),GO:0009061(anaerobic respiration)	NA		GACAATTCATCAAAGTCTCAAAGCAAAATAAGCAAAAATGAAAAAGGAAGGTCGTCAACACGGCTTCGTTCGGACAGGGATGATTCATCCGCCAGGATTTAGTCCAAGACCCTCCAACCAATTCATGAACCGGCTTGATTCGCCACCGGCTTCACGAGAATTTACCAAAGTGCCATCAAAACCTACCAACCATTCTAAATTTACAGGAAAAAATGAGCGTTCCAAGTATAGCAACTGCCATGTGTCGCCGGCTATGATGTCTGCTGACACATCCAAGGGTCGCCAACAGTTAAAGTCAATAGATTGGTGGGTTGATGATAAGCTAGACCGACTCACCGGGTCCGGTGCGTCCTCTAGAGATATTTTGGATACAATAGGTGGTGAAAATTATGGTGGTCA…
